# Supplementary material for: Computational and Empirical Studies Predict Mycobacterium tuberculosis-Specific T Cells as a Biomarker for Infection Outcome
Source: PLoS Comput Biol. 2016 Apr 11;12(4):e1004804. doi: 10.1371/journal.pcbi.1004804 (PMC4827839; doi:10.1371/journal.pcbi.1004804)
Supplement: S1 Table — (XLS) [file pcbi.1004804.s012.xls]

## Sheet: All NHPs
NHP #	NHP ID	Clinical classification	Time of necropsy (days)	Number of granulomas	Blood Samples	Memory Phenotypes	CFU/gran	CFU/gran data
1	1512	Active			YES	YES (incl. pre-infection)	NO	1	2	3	4	5	6	7	8	9	10	11	12	13	14	15	16	17	18	19	20	21	22	23	24	25	26	27	28	29	30	31	32	33	34	35	36	37	38	39	40	41	42
2	1712	Active			YES	YES (incl. pre-infection)	NO
3	1812	Active			YES	YES (incl. pre-infection)	NO
4	2112	Latent			YES	YES (incl. pre-infection)	NO
5	2312	Latent	330	21	YES	YES (incl. pre-infection)	YES	22.1433	23.5946	23.5946	31.4595	33.2149	40.7758	41.5186	61.1637	94.3786	0	0	0	0	0	0	0	0	0	0	0	0
6	2612	Latent	379	4	YES	YES (incl. pre-infection)	YES	0	0	0	0
7	2712	Latent	384	10	YES	YES (incl. pre-infection)	YES	0	0	0	0	0	0	0	0	0	0
8	17211	Latent	328	42	YES	YES (incl. pre-infection)	YES	33.2	47.2	1239.8	212.4	0	0	0	0	0	0	0	0	0	0	0	0	0	0	0	0	0	0	0	0	0	0	0	0	0	0	0	0	0	0	0	0	0	0	0	0	0	0
9	17411	Active			YES	YES (incl. pre-infection)	NO
10	21310	Active	230	37	YES	YES (no pre-infection)	YES	0	0	94.3786	0	0	0	283.136	0	0	0	412.348	2464.26	0	4050.23	3210.38	0	0	33.2149	62.9175	4867.03	1552.86	0	173.164	262.983	21185.8	28841.1	424.704	38.481	47.1893	19.2405	38.481	0	12.4151	0	0	41.5995	122.327
11	21410	Active	267	21	YES	YES (no pre-infection)	NO	0	0	40.7758	0	0	33.2149	366.982	94.3786	0	797.157	188.757	47.1893	58.9866	610.497	298.934	19.2405	0	48.1012	0	0	0	47.1893
12	21510	Latent	370	11	YES	YES (no pre-infection)	YES	94.3786	0	166.074	0	37.569	33.2149	50.0946	16.6074	188.757	38.481	0
13	21610	Latent			YES	YES (no pre-infection)	NO
14	21710	Latent	370	12	YES	YES (no pre-infection)	YES	38.481	0	0	0	0	141.568	0	0	0	0	38.481	1132.54
15	21810	Active			YES	YES (no pre-infection)	NO
16	21910	Latent			YES	YES (no pre-infection)	NO
17	22010	Active			YES	YES (no pre-infection)	NO
18	22210	Latent	267	28	YES	YES (no pre-infection)	YES	0	0	0	25.7717	137.446	0	0	360.804	0	75.1381	103.087	0	0	15.7282	0	0	0	1546.3	25.0435	0	0	0	0	18.7845	0	0	0	0
19	22310	Active			YES	YES (no pre-infection)	NO
20	22410	Latent	580	22	YES	YES (no pre-infection)	YES	0	0	40.7758	0	0	33.2149	366.982	94.3786	0	797.157	188.757	47.1893	58.9866	610.497	298.934	19.2405	0	48.1012	0	0	0	47.1893
21	22510	Active			YES	YES (no pre-infection)	NO
22	22610	Latent			YES	YES (no pre-infection)	NO
23	22710	Active			YES	YES (no pre-infection)	NO
24	22810	Latent	386	14	YES	YES (no pre-infection)	YES	87.3571	8203.6	134.56	34.3623	0	0	47.1893	0	6737.38	37	0	183.491	11855	0
25	22910	Active			YES	YES (no pre-infection)	NO
26	23010	Latent			YES	YES (no pre-infection)	NO
27	23110	Active			YES	YES (no pre-infection)	NO
28	23210	Active	211	29	YES	YES (no pre-infection)	YES	3106.57	2216.37	408.975	1599.37	2013.7	3221.47	2060.93	770.165	2783.35	7862.14	0	1590.26	3914.48	1836.71	4358.01	3275.89	265.719	2120.64	1239.78	4533.13	1809.66	0	53049.2	3987.9	5470.74	1667.8	353.92	125.84	0
29	3609	Active	89	10	NO	NO	YES	0	0	0	69849.6	4222.32	2373.61	766.826	33.3767	14323.2	10386.6
30	3708	Active	394	4	NO	NO	YES	0	795.662	97.4972	0
31	3809	Active	313	10	NO	NO	YES	0	0	74.7335	428.146	0	0	0	5376.58	0	0
32	4808	Active	562	3	NO	NO	YES	0	7675.03	0
33	5008	Active	247	4	NO	NO	YES	292.249	264.704	659.019	2244.82
34	5210	Latent	316	19	NO	NO	YES	23.5	89	329	66	0	38	0	122	0	122	0	0	0	108	0	0	0	0	0
35	5610	Latent	209	6	NO	NO	YES	0	0	642.219	830.372	0	0
36	6409	Active	140	4	NO	NO	YES	125.84	712.1	935.196	361.786
37	6610	Latent	601	10	NO	NO	YES	0	0	0	0	0	0	0	0	0	0
38	7009	Latent	194	15	NO	NO	YES	0	58.3688	0	0	0	0	637.298	132.859	0	0	251.675	0	0	0	0
39	8509	Active	140	9	NO	NO	YES	0	0	33.3767	403.639	0	484.367	721.608	1065.03	139.097
40	8609	Active	173	26	NO	NO	YES	0	0	0	700.426	0	0	0	149.215	75.1381	0	27.7469	1324.86	175.106	72.0195	365.364	77.6093	11.0606	0	0	127.917	200.26	200.26	44.3944	0	892.507	311.538
41	9209	Active	187	16	NO	NO	YES	0	0	61.1637	0	0	0	0	0	0	66.7535	19.2405	0	0	874.723	61.1637	0
42	9511	Active	198	13	NO	NO	YES	94.3786	0	0	450.829	0	11.7973
43	9711	Active	175	17	NO	NO	YES	0	0	0	112.707	206.174	15392.4	35.392	1439.27	143978	0	150.276	0	1082.41	1108.18	0	0	37.569
44	10008	Latent	481	9	NO	NO	YES	184.992	267.337	363.713	425.808	311.732	0	688.25	232.202	0
45	10508	Latent	353	5	NO	NO	YES	0	0	0	0	0
46	10708	Latent	446	5	NO	NO	YES	0	35.392	141.568	273.78	0
47	10808	Active	267	3	NO	NO	YES	204.3	0	2563
48	11208	Active	355	14	NO	NO	YES	4257.64	15129.9	0	367.35	442.427	270.78	0	1263.79	0	1755.92	0	0	59571.6	1704.33
49	14512	Active	173	15	NO	NO	YES	55035	534.675	0	0	225.414	250.354	154.63	738.789	365.364	0		309.261	0	0	294.534
50	14612	Active	222	19	NO	NO	YES	0	94.3786	0	0	0	257.717	0	33.2149	0	0	75.1381	225.414	0	0	0	0	0	0	0
51	14712	Latent	367	17	NO	NO	YES	212.352	0	0	5257.43	49.8223	49.8223	0	0	49.8223	0	0	283.136	137.618	0	70.7839	0
52	15012	Active	329	17	NO	NO	YES	0	0	0	418.375	75.1381	0	25.7717	0	33.2149	0	0	0	0	0	0	0	0
53	15312	Active	124	34	NO	NO	YES	259.541	534.675	141.568	1247.58	141.568	38.481	19.2405	0	94.3786	795.128	4020.39	0	57.7214	37.569	70.7839	398.579	199.289	5469.07	300.552	0	188.757	2306.23	8153.33	1185.5	1546.3	2477.44	713.812	0		1615.47	281.768
54	15712	Latent	293	24	NO	NO	YES	0	0	0	0	0	0	0	0	0	0	0	0	0	0	0	0	0	3914.48	0	0	0	0	0	0
55	15812	Latent	336	28	NO	NO	YES	0	0	0	0	0	0	0	23.5946	0	0	0	0	0	9.62024	61.1637	0	165.163	0	0	0	94.3786	0	165.163	0	0	0	0	0
56	16410	Active	400	25	NO	NO	YES	16.6074	0	141.568	47.1893	0	0	9.62024	572.344	141.568	150.276	733.964	141.568	50.0921	288.279	110229	18345	298.952	225.414	0	47.1893	338.121	206.174	0	99.6446	817.948
57	19608	Active	136	13	NO	NO	YES	467.274	423.174	0	0	51.7266	455.977	1997.64	0	0	56.6272	0	1439.07	0
58	21208	Active	173	12	NO	NO	YES	0	172.635	1004.77	6.20756	90.429	0	5223.07	580.57	148.591	76.6974	326.677	13.709
59	21508	Latent	271	9	NO	NO	YES	72.0195	99.6446	0	0	0	0	0	141.568	0
		28 NHPs with CK blood data
Active	Latent	43 NHPs with CFU/gran data
In bold are the 9 NHPs with T cell memory blood data
		12 NHPs that have both CK blood and CFU/gran data
