# Supplementary material for: Computational and Empirical Studies Predict Mycobacterium tuberculosis-Specific T Cells as a Biomarker for Infection Outcome
Source: PLoS Comput Biol. 2016 Apr 11;12(4):e1004804. doi: 10.1371/journal.pcbi.1004804 (PMC4827839; doi:10.1371/journal.pcbi.1004804)
Supplement: S2 Table — (XLSX) [file pcbi.1004804.s013.xlsx]

## Sheet: Sheet1
M.No	Stimulation	Timepoint in Days	CD4/GMCSF	CD4/IFNg	CD4/IL-2	CD4/IL-4	CD4/IL-6	CD4/IL-10	CD4/IL-17	CD4/TNF	CD8/GMCSF	CD8/IFNg	CD8/IL-2	CD8/IL-4	CD8/IL-6	CD8/IL-10	CD8/IL-17	CD8/TNF
1512	ESAT-6 and CFP-10	0	NA	0	0.007	NA	0	0	0	0	NA	0	1	NA	0	0	0	0
1512	ESAT-6 and CFP-10	10	NA	0	0	NA	0.531	0	0	0	NA	0	0	NA	0	0	0	0
1512	ESAT-6 and CFP-10	20	NA	0	0	NA	0.0257	0.1053	0	0	NA	0	0	NA	0	0	0	0
1512	ESAT-6 and CFP-10	30	NA	0.0263	0.111	NA	0	0	0	0.024	NA	0	0	NA	0	0	0	0
1512	ESAT-6 and CFP-10	42	NA	0.019	0	NA	0.042	0.321	0.225	0.031	NA	0	0	NA	0	0	1	0
1512	ESAT-6 and CFP-10	56	NA	0.153	0	NA	0	0	0	0	NA	0	0	NA	0	0	0	0
1512	ESAT-6 and CFP-10	90	NA	0.155	0.213	NA	1.106	0.3519	0.7261	0.849	NA	0	0	NA	1	1	1	1
1512	ESAT-6 and CFP-10	120	NA	0.225	0	NA	2.86	0.15	5.95	0	NA	0	0	NA	1	0	2	0
1512	ESAT-6 and CFP-10	150	NA	0.194	0.343	NA	0.763	1.169	0.95	0	NA	0	0	NA	1	1	0	0
1512	ESAT-6 and CFP-10	180	NA	0.15	0.387	NA	0.815	1.262	0.798	2.68	NA	0	0	NA	1	1	1	1
1712	ESAT-6 and CFP-10	0	NA	0	0	NA	0	0	0	0	NA	0	0	NA	0	0	0	1
1712	ESAT-6 and CFP-10	10	NA	0	0	NA	0	0	0	0	NA	0	0	NA	0	0	0	0
1712	ESAT-6 and CFP-10	20	NA	0	0	NA	0	0	0	0.37	NA	0	0	NA	0	0	0	0
1712	ESAT-6 and CFP-10	120	NA	0.46	0	NA	0.44	0.143	0	0.958	NA	0	0	NA	0	0	0	1
1712	ESAT-6 and CFP-10	150	NA	0.531	0.36	NA	0.397	0.312	0.296	1.353	NA	1	0	NA	1	0	0	0
1712	ESAT-6 and CFP-10	180	NA	0	0	NA	0	0	0	0	NA	1	0	NA	0	0	0	0
1812	ESAT-6 and CFP-10	0	NA	0.49	0.694	NA	0.1416	0.2697	0.1785	0.584	NA	1	1	NA	0	0	0	1
1812	ESAT-6 and CFP-10	10	NA	0	0.044	NA	0	0	0	0	NA	0	0	NA	0	0	0	0
1812	ESAT-6 and CFP-10	20	NA	0.0212	0.376	NA	0	0	0	0.35	NA	0	0	NA	0	0	0	0
1812	ESAT-6 and CFP-10	30	NA	0.043	0.149	NA	0	0	0	0	NA	0	0	NA	0	0	0	0
1812	ESAT-6 and CFP-10	42	NA	0.091	0.055	NA	0.175	0.0615	0.365	0.1	NA	0	0	NA	0	1	1	0
1812	ESAT-6 and CFP-10	56	NA	0.047	0	NA	0.0233	0.47	0.144	0	NA	0	0	NA	0	1	1	0
1812	ESAT-6 and CFP-10	90	NA	0.057	0.122	NA	0.129	0.109	0.181	0.263	NA	0	0	NA	0	0	0	1
1812	ESAT-6 and CFP-10	120	NA	0.14	0	NA	0.119	0	0	0.25	NA	0	0	NA	0	0	0	0
1812	ESAT-6 and CFP-10	150	NA	0.69	0.571	NA	1.673	1.2084	2.122	0.518	NA	0	1	NA	2	1	3	1
1812	ESAT-6 and CFP-10	180	NA	0.249	0.585	NA	1.34	0.2129	1.423	1.577	NA	0	0	NA	1	0	2	2
2112	ESAT-6 and CFP-10	0	NA	0.3184	0.449	NA	0.032	0	0.01	0	NA	0	0	NA	0	0	0	0
2112	ESAT-6 and CFP-10	10	NA	0	0	NA	0	0	0.236	0	NA	1	0	NA	0	0	0	0
2112	ESAT-6 and CFP-10	20	NA	0.5	1.29	NA	0.437	1.71	1.777	2.52	NA	0	1	NA	0	2	1	2
2112	ESAT-6 and CFP-10	30	NA	0	0	NA	0	0	0	0	NA	0	0	NA	0	0	0	0
2112	ESAT-6 and CFP-10	42	NA	1.6411	0	NA	0.26	0.483	0	0	NA	1	0	NA	0	0	0	0
2112	ESAT-6 and CFP-10	56	NA	0	0	NA	0	0	0	0	NA	0	0	NA	0	0	0	0
2112	ESAT-6 and CFP-10	90	NA	0	0	NA	0	0	0	0	NA	0	0	NA	0	0	0	0
2112	ESAT-6 and CFP-10	120	NA	0.74	0.22	NA	0.11	0.683	2.45	0	NA	0	0	NA	1	1	4	0
2112	ESAT-6 and CFP-10	150	NA	0.03084	1.8	NA	0.016	0.08788	0.085	3.8	NA	0	1	NA	0	0	0	2
2112	ESAT-6 and CFP-10	180	NA	0	0	NA	0	0.538	0	0	NA	0	0	NA	0	1	0	0
2312	ESAT-6 and CFP-10	0	NA	0.0824	0.036	NA	0.1685	0.1025	0.25	0	NA	0	0	NA	0	0	0	0
2312	ESAT-6 and CFP-10	10	NA	0.77	0.2	NA	0	0	0	0	NA	0	0	NA	0	0	0	0
2312	ESAT-6 and CFP-10	20	NA	0	0.32	NA	0.12	0	0.24	0	NA	0	0	NA	0	0	0	0
2312	ESAT-6 and CFP-10	30	NA	0.254	0	NA	0	0	0	0	NA	0	0	NA	0	0	0	0
2312	ESAT-6 and CFP-10	42	NA	0.18	0	NA	0.37	0.94	0.23	0.84	NA	0	0	NA	0	2	1	1
2312	ESAT-6 and CFP-10	56	NA	0.007	0	NA	0	0	0	0	NA	0	0	NA	0	0	0	0
2312	ESAT-6 and CFP-10	90	NA	0.2004	0	NA	0	0	0	0	NA	0	0	NA	0	0	0	0
2312	ESAT-6 and CFP-10	120	NA	0.362	0.41	NA	0.285	0	0	0.63	NA	0	0	NA	0	0	0	0
2312	ESAT-6 and CFP-10	150	NA	0	0.011	NA	0	0	0	0.037	NA	0	1	NA	0	0	0	0
2312	ESAT-6 and CFP-10	180	NA	0	0.56	NA	0	0	0	1.39	NA	0	0	NA	0	0	0	2
2612	ESAT-6 and CFP-10	0	NA	0.159	0.463	NA	0.379	0.3656	0.654	0.524	NA	0	0	NA	0	0	1	1
2612	ESAT-6 and CFP-10	10	NA	0.2	0	NA	0.293	1.786	0.901	1.22	NA	0	0	NA	1	2	0	0
2612	ESAT-6 and CFP-10	20	NA	0	0	NA	0	0	0	0.19	NA	0	0	NA	0	0	0	0
2612	ESAT-6 and CFP-10	30	NA	0.155	0	NA	0	0.18	0	0.069	NA	0	0	NA	0	0	0	0
2612	ESAT-6 and CFP-10	42	NA	0	0	NA	0	0	0	0	NA	0	0	NA	1	1	1	0
2612	ESAT-6 and CFP-10	56	NA	0.0233	0.092	NA	0.125	6.4	0	0.048	NA	0	0	NA	0	9	0	0
2612	ESAT-6 and CFP-10	90	NA	0.505	0.505	NA	0.784	0.154	0.106	3.923	NA	0	1	NA	0	1	0	1
2612	ESAT-6 and CFP-10	120	NA	0.265	0.031	NA	0	0	0	0.5	NA	0	0	NA	0	0	0	0
2612	ESAT-6 and CFP-10	150	NA	0.123	1.946	NA	0.9796	1.0738	1.567	0.518	NA	1	1	NA	1	1	1	1
2612	ESAT-6 and CFP-10	180	NA	0	0	NA	0.449	0	0.306	0	NA	0	0	NA	1	0	0	0
2712	ESAT-6 and CFP-10	0	NA	0	0.1	NA	0.0151	0	0.065	0.162	NA	0	1	NA	0	0	0	0
2712	ESAT-6 and CFP-10	10	NA	0	0	NA	0.11	0.91	0.905	1.062	NA	0	0	NA	0	1	1	1
2712	ESAT-6 and CFP-10	20	NA	0.033	0.072	NA	0.18	0.2672	0.18	0	NA	1	0	NA	0	1	0	0
2712	ESAT-6 and CFP-10	30	NA	0	0	NA	0	0	0	0	NA	0	0	NA	0	0	0	0
2712	ESAT-6 and CFP-10	42	NA	0	0.11	NA	0	0.1929	0.181	0.17	NA	0	0	NA	0	1	1	0
2712	ESAT-6 and CFP-10	56	NA	0.158	0	NA	0.515	0.457	0.207	0.148	NA	0	0	NA	1	1	0	0
2712	ESAT-6 and CFP-10	90	NA	0	0.14	NA	0	0	0	0	NA	0	0	NA	0	0	0	0
2712	ESAT-6 and CFP-10	120	NA	0.038	0	NA	0	0	0	0.21	NA	0	0	NA	0	0	0	0
2712	ESAT-6 and CFP-10	150	NA	0.315	0.31	NA	0.51	0.39	0.7	0.124	NA	1	0	NA	1	1	2	1
2712	ESAT-6 and CFP-10	180	NA	0.01	0	NA	0	0	0	0	NA	0	0	NA	0	0	0	0
17211	ESAT-6 and CFP-10	0	NA	0.092	0	NA	0	0	0	0	NA	1	1	NA	0	0	0	0
17211	ESAT-6 and CFP-10	10	NA	0	0.15	NA	0	0	0	7.52	NA	0	0	NA	0	0	0	0
17211	ESAT-6 and CFP-10	20	NA	0	1.57	NA	0.5058	0	1.369	0	NA	0	1	NA	1	0	2	0
17211	ESAT-6 and CFP-10	30	NA	0.15	0.048	NA	1.08	2.2	1.09	0.9	NA	1	0	NA	0	2	0	0
17211	ESAT-6 and CFP-10	42	NA	0	0	NA	0	0	0	0	NA	0	0	NA	0	0	0	0
17211	ESAT-6 and CFP-10	56	NA	0.057	0.095	NA	0	0.032	0	0	NA	0	0	NA	0	1	0	0
17211	ESAT-6 and CFP-10	90	NA	0.46	0.528	NA	1.8	0.978	0.407	1.09	NA	0	0	NA	1	1	0	1
17211	ESAT-6 and CFP-10	120	NA	0.11	0	NA	0	0.359	0.62	0.09	NA	0	0	NA	0	0	2	0
17211	ESAT-6 and CFP-10	150	NA	0.32	0.197	NA	0	0.124	0	0.49	NA	1	1	NA	0	0	0	2
17211	ESAT-6 and CFP-10	180	NA	0	0	NA	0	0	0	0	NA	0	1	NA	0	0	0	0
17411	ESAT-6 and CFP-10	0	NA	0.393	0.12	NA	0	1.496	0	1.098	NA	1	0	NA	0	0	0	0
17411	ESAT-6 and CFP-10	10	NA	0	0	NA	0	0	0	0	NA	0	0	NA	0	0	0	1
17411	ESAT-6 and CFP-10	20	NA	0	0	NA	0	0	0	0	NA	0	0	NA	0	0	0	0
17411	ESAT-6 and CFP-10	30	NA	0.22	0.239	NA	0.28	0	0.66	0.54	NA	0	0	NA	1	0	0	0
17411	ESAT-6 and CFP-10	42	NA	0	0	NA	0	0	0	0	NA	0	0	NA	0	0	0	0
17411	ESAT-6 and CFP-10	56	NA	0	0	NA	0	0	0	0	NA	0	0	NA	0	0	0	0
17411	ESAT-6 and CFP-10	90	NA	0.0242	0	NA	0.211	0.0538	0.0742	0.003	NA	0	1	NA	1	2	2	0
17411	ESAT-6 and CFP-10	120	NA	0.246	0.326	NA	0.6597	1.199	0.673	0.43	NA	1	1	NA	1	1	1	1
17411	ESAT-6 and CFP-10	150	NA	0.41	1.13	NA	0	0	0.094	2.24	NA	1	4	NA	0	0	0	6
21310	ESAT-6 and CFP-10	10	NA	1.976	NA	3.297	3.2218	NA	4.123	NA	0	5	14	3	21	5	13	10
21310	ESAT-6 and CFP-10	20	5.48	7.5	0	1.18	0.176	2.83	0.539	0	1	5	0	0	0	0	0	0
21310	ESAT-6 and CFP-10	30	0	0	0	0.044	0	0	0.46	1.3	8	0	0	0	0	3	4	1
21310	ESAT-6 and CFP-10	42	4.06	0.1605	0	0.328	4.58	2.43	0.86	0.591	2	0	0	0	0	0	1	0
21310	ESAT-6 and CFP-10	56	1.846	4.28	0	4.28	2.92	0.27	1.37	0.27	0	2	0	3	0	0	1	0
21310	ESAT-6 and CFP-10	90	3.99	42.12	52.82	4.85	2.23	7.51	0.475	20.25	4	40	35	5	0	5	0	23
21310	ESAT-6 and CFP-10	120	3.118	4.675	0.31	3.11	3.87	5.05	1.62	3.42	3	0	0	0	3	3	0	0
21310	ESAT-6 and CFP-10	150	NA	0.66	NA	0	0	NA	0	NA	NA	0	NA	1	0	NA	0	NA
21310	ESAT-6 and CFP-10	180	2.9	1.103	0	1.55	3.92	1.286	1.8	2.49	0	0	0	0	2	0	0	0
21410	ESAT-6 and CFP-10	10	0.35	0	4.11	0	2.3	0	0	0	0	0	1	0	16	0	3	0
21410	ESAT-6 and CFP-10	20	3.16	0.2305	0.41	0	0	0	0.5	0	2	1	0	3	1	5	3	0
21410	ESAT-6 and CFP-10	30	10.85	0.3135	4.6	0.772	0	2.92	0	0	7	0	3	2	0	1	0	0
21410	ESAT-6 and CFP-10	42	0.78	0	0	0.563	0	0	0	0	0	0	0	1	0	0	0	0
21410	ESAT-6 and CFP-10	56	0	1.08	0.8	1.41	0.17	0.01	0	0	0	0	2	0	0	0	0	1
21410	ESAT-6 and CFP-10	90	0.032	0	0.496	0	0	0.39	0	0.176	0	1	2	0	0	2	1	1
21410	ESAT-6 and CFP-10	120	7.74	2.6925	4.06	2.45	1.03	6.408	1.61	3.09	4	1	2	1	1	3	0	1
21410	ESAT-6 and CFP-10	150	7.78	2.355	15.5	0.49	0.588	3.423	0.5	3.4	3	0	0	0	0	7	9	0
21410	ESAT-6 and CFP-10	180	0	0	21.1	0	0	0.739	0	1.54	0	0	11	0	0	1	0	0
21510	ESAT-6 and CFP-10	10	0	0	0	0	2.03	0	0.3	0	0	0	0	0	1	0	0	0
21510	ESAT-6 and CFP-10	20	0	0	0	1.18	0	0	0	0	0	0	0	0	0	0	0	0
21510	ESAT-6 and CFP-10	30	3.45	1.02	0.43	0	0	2.28	0	0.6	2	0	0	0	0	3	0	0
21510	ESAT-6 and CFP-10	42	1.548	0.87	1.58	1.64	0	5.05	0	0.85	0	0	0	0	0	0	0	0
21510	ESAT-6 and CFP-10	56	0.0345	0.0775	0	3.57	3.09	0.82	0.864	0	0	1	0	0	1	0	0	0
21510	ESAT-6 and CFP-10	90	0.322	2.44	0.145	0.37	0.166	0.198	0.293	0.2	0	0	0	0	0	0	0	0
21510	ESAT-6 and CFP-10	120	3.26	0.2355	0.01	0.359	1.08	3.46	0.49	0	3	0	0	0	1	2	0	0
21510	ESAT-6 and CFP-10	150	5.562	3.5505	1.77	1.18	0.182	7.533	3.95	1.393	10	2	3	1	1	14	2	3
21510	ESAT-6 and CFP-10	180	0	0	1.91	0	0	1.142	4.26	0	0	1	4	0	2	0	3	0
21610	ESAT-6 and CFP-10	10	0.44	0	0	0	0	0	0	0	0	0	1	2	0	0	3	0
21610	ESAT-6 and CFP-10	20	0	0	0	1.39	0	0	0	0	0	1	0	1	0	0	0	0
21610	ESAT-6 and CFP-10	30	0.21	0	0	0	0.11	0	0.69	0	1	0	0	0	0	0	0	1
21610	ESAT-6 and CFP-10	42	4.64	6.375	0.37	1.55	3.06	2.22	0.241	0.58	0	4	0	0	0	0	0	0
21610	ESAT-6 and CFP-10	56	2.11	2.31	0	2.93	2.219	1.56	2.76	0	1	2	0	2	0	1	0	0
21610	ESAT-6 and CFP-10	90	0	1.81	0	1.11	0.21	0	0.33	0.34	0	0	0	0	0	1	0	1
21610	ESAT-6 and CFP-10	120	4.633	2.0575	0	0.82	3.43	5.7	4.28	0.14	4	0	0	1	2	3	1	0
21610	ESAT-6 and CFP-10	150	1.79	1.306	0.31	0.98	0.657	2.4	0.954	0.66	1	1	1	0	1	1	0	0
21610	ESAT-6 and CFP-10	180	6.56	0	0.7	0	0	4.238	0	4.28	0	0	4	0	2	1	1	0
21710	ESAT-6 and CFP-10	10	0	0	0	0.025	0	0	0	0	0	0	0	0	0	0	0	1
21710	ESAT-6 and CFP-10	20	1.54	0.275	0	0	0	2.18	0.07	4.49	0	10	0	0	0	2	0	2
21710	ESAT-6 and CFP-10	30	3.97	0.124	1.1	0	0	0	0.53	0.43	3	0	0	0	0	2	1	1
21710	ESAT-6 and CFP-10	42	0	0	0	3.65	0.98	0	0.24	0	0	0	0	1	0	0	0	0
21710	ESAT-6 and CFP-10	56	2.121	0	0	2.73	0.4	0.991	0.33	0.06	1	1	0	0	0	1	0	0
21710	ESAT-6 and CFP-10	90	0.997	0.47	0.12	1.85	0.27	0	0.844	0.42	2	2	1	2	0	0	0	1
21710	ESAT-6 and CFP-10	120	3.03	1.14575	0	1.112	6.34	1.69	5.1272	0.15	3	0	0	0	1	2	1	0
21710	ESAT-6 and CFP-10	150	1.05	1.78	1.09	1.19	0.392	2.46	0	0.882	2	1	2	1	0	3	0	1
21710	ESAT-6 and CFP-10	180	0	0	0	0.074	2.13	0	2.14	0	0	0	0	1	2	0	1	0
21810	ESAT-6 and CFP-10	10	0	0	0	0.95	0.72	0	0	0	0	0	2	0	0	0	0	1
21810	ESAT-6 and CFP-10	20	4.88	0	0	3.53	2.08	6.83	0	0.38	0	0	0	2	1	0	0	1
21810	ESAT-6 and CFP-10	30	3.55	1.24	1.65	1.38	1.49	2.096	0.91	2	2	0	3	0	0	2	0	2
21810	ESAT-6 and CFP-10	42	3.184	1.58	1.97	7.75	3.862	6.37	2.7	3.75	2	4	1	3	5	1	2	2
21810	ESAT-6 and CFP-10	56	4.28	1.316	1.289	2.888	2.099	2.4	1.187	1.651	0	0	1	7	0	1	0	0
21810	ESAT-6 and CFP-10	90	NA	1.875	NA	0.496	1.616	NA	0.128	NA	NA	0	NA	0	0	NA	0	NA
21810	ESAT-6 and CFP-10	120	3.5527	0.97315	2.51	2.2	3.61	1.61	1.27	3.46	5	1	1	1	1	4	1	4
21810	ESAT-6 and CFP-10	150	0.32	1.1455	7.9	1.82	0	1.397	0	0.114	0	0	1	0	0	0	0	0
21810	ESAT-6 and CFP-10	180	0	0	1.21	1.48	0	5.9	0	0	0	0	1	0	0	1	0	0
21910	ESAT-6 and CFP-10	10	1.275	0	0.28	1.5	0.57	0	0.64	1.01	0	4	1	0	1	0	0	0
21910	ESAT-6 and CFP-10	20	0	0.1555	0	8.4	0.74	0	0	3.31	0	2	0	5	5	0	0	1
21910	ESAT-6 and CFP-10	30	0.75	0.5	0.15	1.11	0.55	0	0	1.74	0	0	0	0	0	0	0	0
21910	ESAT-6 and CFP-10	42	2.9	0.795	0.11	1.46	2.08	3.74	1.03	1.45	3	0	0	1	0	1	1	1
21910	ESAT-6 and CFP-10	56	0	0.618	0.93	1.745	7.859	0	6.166	0.14	0	0	3	3	7	0	4	0
21910	ESAT-6 and CFP-10	90	1.64	2.1355	4.71	0.63	2.173	1.03	0.605	2.54	4	1	5	1	0	3	1	3
21910	ESAT-6 and CFP-10	120	9.794	6.4785	7.19	3.39	3.905	5.1	3.19	3.37	7	3	2	1	1	3	0	6
21910	ESAT-6 and CFP-10	150	0	0.089	0	0.87	1.2	0	0	0	0	0	0	0	0	0	0	0
21910	ESAT-6 and CFP-10	180	0	0.125	0	0.62	0	0	0	0	0	0	0	1	0	0	0	0
22010	ESAT-6 and CFP-10	10	0.23	0	0	0	0	0	0.27	0	0	0	0	0	0	0	0	0
22010	ESAT-6 and CFP-10	20	0.64	0.173	0	0	0.136	0	0.156	0.062	1	0	0	0	0	0	0	0
22010	ESAT-6 and CFP-10	30	1.16	0.515	0	0.26	0	0	0.21	0	0	0	0	0	0	0	1	0
22010	ESAT-6 and CFP-10	42	1.66	0	0.83	0	0	0	0	0.75	1	2	1	0	0	2	0	2
22010	ESAT-6 and CFP-10	56	1.49	4.348	0	4.17	0.12	0	0.19	0.96	1	14	0	1	0	0	0	3
22010	ESAT-6 and CFP-10	90	0	0.175	0	1.42	0	0	0.093	0	0	0	0	1	0	1	0	0
22010	ESAT-6 and CFP-10	120	2.33	3.545	2.58	1.56	4.67	0	0.15	1.01	2	1	1	1	0	0	0	1
22010	ESAT-6 and CFP-10	150	0.56	2.385	2.4	5.51	5.08	0	3	0.61	7	2	1	3	1	1	2	0
22010	ESAT-6 and CFP-10	180	0.837	0.01	0.09	0	0.32	0.361	0.29	0.532	0	0	0	1	1	0	0	0
22210	ESAT-6 and CFP-10	10	0	0	0	0	0	0	0	0	0	0	0	0	0	0	0	0
22210	ESAT-6 and CFP-10	20	0.114	13.488	30.3	0	0	0	0.4	0	0	4	5	0	0	0	0	0
22210	ESAT-6 and CFP-10	30	6.53	4.9775	2.59	1.364	4.777	1.08	1.42	4.04	1	7	0	1	2	0	6	10
22210	ESAT-6 and CFP-10	42	0	0	0	0.65	0	0	0	0	3	1	1	0	0	7	4	2
22210	ESAT-6 and CFP-10	56	0	0	12.29	0.47	0	4.36	0	2.26	0	1	0	2	0	3	0	3
22210	ESAT-6 and CFP-10	90	3.638	0.1365	0	0.317	1.42	2.188	3.45	1.196	6	1	0	2	2	3	3	0
22210	ESAT-6 and CFP-10	120	2.815	2.238	2.51	0.91	3.104	1.404	1.309	1.006	4	2	4	1	1	2	1	2
22210	ESAT-6 and CFP-10	150	1.47	0.3	0	5.5	0.483	0.007	8.9	0	0	4	1	9	0	0	7	3
22210	ESAT-6 and CFP-10	180	1.19	0.465	0.62	0.55	2.94	0	2.5	0.612	1	1	2	1	1	2	1	1
22310	ESAT-6 and CFP-10	10	0	0	0	3.55	0	0	4.67	0	0	0	0	0	0	0	0	0
22310	ESAT-6 and CFP-10	20	0	0	0.08	0.677	0	0	0	0	0	0	0	0	0	0	0	0
22310	ESAT-6 and CFP-10	30	2.98	0	0.46	0.2	0	0	0	0.85	1	0	0	0	0	1	0	0
22310	ESAT-6 and CFP-10	42	2.48	0.1185	0	0.27	0	1.51	0	0.3	3	0	0	1	0	1	0	2
22310	ESAT-6 and CFP-10	56	1.55	2.496	0.6	0	0.18	3.134	0.05	1.07	2	1	1	0	1	2	1	1
22310	ESAT-6 and CFP-10	90	2.27	0.355	1.11	0	0	0	0	0.84	2	0	0	0	0	0	0	0
22410	ESAT-6 and CFP-10	10	0	0	0	4.68	0	0	6.969	0	0	0	0	7	0	0	3	2
22410	ESAT-6 and CFP-10	20	4.46	5.6325	1.9644	0	0	0	1.3	0.53	0	5	1	0	0	0	0	0
22410	ESAT-6 and CFP-10	30	0.43	3.53	0	4.52	0	0	0	4.82	1	2	0	6	0	0	0	2
22410	ESAT-6 and CFP-10	42	0.65	1.665	3.69	0.53	0	0	0	1.28	0	14	0	2	0	0	0	3
22410	ESAT-6 and CFP-10	56	1.18	9.38	0	2.78	0.19	2	0.38	1.97	4	3	0	6	1	2	0	3
22410	ESAT-6 and CFP-10	90	11.38	1.18	3.15	0.013	1.14	8.23	0.66	0.857	4	0	0	0	0	8	1	0
22410	ESAT-6 and CFP-10	120	5.028	2.2915	2.71	3.125	3.48	2.19	0	1.067	0	1	3	1	0	1	0	2
22410	ESAT-6 and CFP-10	150	4.74	0.73	0.68	3.05	0	0.554	0	0.82	1	0	1	0	0	0	0	0
22410	ESAT-6 and CFP-10	180	2.139	2.442	1.59	0.31	1.54	7.33	0.56	1.63	2	1	1	0	3	1	0	0
22510	ESAT-6 and CFP-10	10	NA	NA	NA	NA	NA	NA	NA	NA	NA	NA	NA	NA	NA	NA	NA	NA
22510	ESAT-6 and CFP-10	20	0	2.2395	7.93	4.2	0.079	0	0.298	1.25	0	0	6	0	1	0	1	4
22510	ESAT-6 and CFP-10	30	NA	0	NA	0	4.04	NA	3.298	NA	NA	0	NA	12	8	NA	10	NA
22510	ESAT-6 and CFP-10	42	3.56	0	1.59	NA	NA	0	NA	0.89	5	0	1	NA	NA	7	NA	0
22510	ESAT-6 and CFP-10	56	1.54	0.405	0	5.81	3.19	0	0.37	0.15	0	0	0	1	2	0	1	0
22510	ESAT-6 and CFP-10	90	0	0.8875	0.91	1.66	5.73	0	2.262	0.98	4	1	1	4	1	1	1	0
22510	ESAT-6 and CFP-10	120	4.375	1.1675	6.41	NA	NA	2.5082	NA	1.85	8	2	9	NA	NA	12	NA	1
22510	ESAT-6 and CFP-10	150	2.55	2.8475	2.23	NA	NA	0	NA	0.154	2	2	1	NA	NA	0	NA	0
22510	ESAT-6 and CFP-10	180	3.3	0.24915	0.12	2.162	1.95	0.221	4.215	0.57	1	0	0	0	3	0	2	0
22610	ESAT-6 and CFP-10	10	0.33	0	0	3.763	0	0	2.611	0.11	0	0	0	4	0	0	1	3
22610	ESAT-6 and CFP-10	20	2.807	0.832	15.568	0	0	0	0	0	3	1	26	0	0	5	0	0
22610	ESAT-6 and CFP-10	30	11.66	1.4895	0	2.61	1.18	3.61	1.77	1.47	2	1	0	2	1	1	0	1
22610	ESAT-6 and CFP-10	42	0	2.02395	3.07	2.2939	3.0739	0	2.62	0.511	0	0	0	1	5	0	2	0
22610	ESAT-6 and CFP-10	56	0	1.31	0	0	0	0	0	0.586	0	2	0	3	1	6	0	1
22610	ESAT-6 and CFP-10	90	3.379	0.225	0.43	0	0	2.339	0.05	1.68	3	0	0	0	0	3	0	0
22610	ESAT-6 and CFP-10	120	0	11.145	0.791	NA	NA	0	NA	0.39	0	6	1	NA	NA	0	NA	0
22610	ESAT-6 and CFP-10	150	0	0	0.14	1.027	0	0	0	0	0	0	0	1	0	0	0	0
22610	ESAT-6 and CFP-10	180	2.59	0.5505	0	0.315	0	0.31	0	1.34	1	0	0	0	0	1	0	0
22710	ESAT-6 and CFP-10	10	4.834	4.055	0	0	0.89	7.378	1.34	1.36	1	2	0	3	4	2	1	1
22710	ESAT-6 and CFP-10	20	0	1.8235	3.97	1.266	0	0	0	3.323	0	2	1	1	0	0	0	4
22710	ESAT-6 and CFP-10	30	1.52	2.67205	7.67	2.171	2.63	0.71	0	3.419	2	18	4	1	3	1	0	1
22710	ESAT-6 and CFP-10	42	2.23	0.94955	0.31	0.91	3.21	0.58	1.33	1.05	2	0	0	0	1	0	1	0
22710	ESAT-6 and CFP-10	56	0.517	2.6065	3.5	6.14	5.08	1.38	0.68	1.02	1	1	4	5	3	2	2	1
22710	ESAT-6 and CFP-10	90	0	0	0	2.67	3.87	0	3.07	0	1	0	0	0	1	1	1	0
22710	ESAT-6 and CFP-10	120	0	0	0.8	1.42	0	0	0.14	0.15	0	0	1	3	0	0	0	1
22710	ESAT-6 and CFP-10	150	2.74	7.2625	7.1859	2.36	0	0	6.77	10.7	0	1	9	5	0	0	3	2
22710	ESAT-6 and CFP-10	180	3.457	0.8335	1.27	1.09	0	7.274	0.26	3.5	8	0	3	0	0	10	0	1
22810	ESAT-6 and CFP-10	10	3.626	0.4175	0	1.3	0.74	7.31	0	1.16	4	1	0	1	1	4	0	1
22810	ESAT-6 and CFP-10	20	5.16	3.51515	3.201	2.985	1.77	3.56	0.9	3.1603	3	1	1	3	1	4	0	2
22810	ESAT-6 and CFP-10	30	0	2.6545	5.56	2.814	0.93	0	0	4.78	0	1	3	1	3	0	0	2
22810	ESAT-6 and CFP-10	42	0.38	0	0	1.16	0	0	0	0.42	0	0	0	0	0	0	0	0
22810	ESAT-6 and CFP-10	56	5.6	5.3185	7.09	0.8	0	2.311	0	0.528	7	4	7	0	0	5	0	1
22810	ESAT-6 and CFP-10	90	0.75	2.1235	1.25	2.34	4.31	1.51	2.98	1.32	0	1	2	1	1	0	2	3
22810	ESAT-6 and CFP-10	120	3.35	1.398	3.12	0	0	3.52	0	2.14	8	2	1	0	0	8	0	1
22810	ESAT-6 and CFP-10	150	5.27	14.9549	12.747	15.1909	0	1.4	0	13.9071	0	38	10	64	0	0	8	4
22810	ESAT-6 and CFP-10	180	6.776	2.405	0.0779	0.43	0	84.84	0	2.92	3	1	1	1	0	11	1	3
22910	ESAT-6 and CFP-10	10	0.616	1.681	3.27	0	0.469	0.355	1.32	1.497	0	0	0	0	0	1	0	1
22910	ESAT-6 and CFP-10	20	0	3.0405	1.907	1.792	0	0	0.68	0.89	0	0	0	2	0	0	0	1
22910	ESAT-6 and CFP-10	30	1.34	0	4.016	0	0.931	0	0	0.761	2	0	0	0	6	2	0	6
22910	ESAT-6 and CFP-10	42	1.59	0	0	1.09	0	0.58	0	0.23	0	0	0	1	0	1	0	0
22910	ESAT-6 and CFP-10	56	3.22	0	7.52	0	0	0.89	0	2.451	4	0	4	0	0	2	0	1
22910	ESAT-6 and CFP-10	90	3.25	1.7095	0.78	1.03	1.27	6.01	1.31	0.82	2	0	0	0	1	1	0	0
22910	ESAT-6 and CFP-10	120	0.66	3.66	0.22	9.84	2.95	0	3.41	0	0	46	0	82	0	0	80	0
22910	ESAT-6 and CFP-10	150	5.6	0.49525	2.3661	0	0	0	0	2.241	0	0	5	0	10	0	0	3
22910	ESAT-6 and CFP-10	180	1.88	0	5.651	2.03	0.7	0	1.715	1.875	11	0	54	2	3	0	1	0
23010	ESAT-6 and CFP-10	10	2.28	5.9058	1.885	5.598	2.51	0	4.13	9.111	4	12	4	17	5	1	10	6
23010	ESAT-6 and CFP-10	20	0	4.12	2.72	4.69	1.75	0	2.98	2.83	0	2	0	5	2	0	6	0
23010	ESAT-6 and CFP-10	30	3.51	0.92	0.11	0	1.043	3.3	1.39	0	2	0	0	0	2	1	0	0
23010	ESAT-6 and CFP-10	42	3.675	1.1745	4.75	4.473	2.364	1.455	3.728	5.02	8	0	1	1	5	6	4	0
23010	ESAT-6 and CFP-10	56	4.104	0	1.149	0.97	3.2	2.976	2.51	1.53	3	0	1	1	4	3	4	0
23010	ESAT-6 and CFP-10	90	2.86	0	4.8	NA	NA	2.2	NA	0.98	0	0	3	NA	NA	0	NA	0
23010	ESAT-6 and CFP-10	120	9.117	3.3785	4.153	0.26	5.98	8.044	3.771	1.704	7	3	2	0	61	5	1	2
23010	ESAT-6 and CFP-10	150	3.387	0	1.3988	0	0	0	0	0.847	2	0	1	0	0	1	0	1
23010	ESAT-6 and CFP-10	180	0.81	1.3535	0	2.416	2.632	0	0	0.24	1	0	0	0	1	0	0	1
23110	ESAT-6 and CFP-10	10	1.33	4.45	2.5	2.7	4	0.856	0.95	2.5	1	2	1	2	0	1	1	1
23110	ESAT-6 and CFP-10	20	2.68	0	1.64	3.64	0.88	0	0.53	0	2	0	1	0	0	2	0	0
23110	ESAT-6 and CFP-10	30	0.78	0	0.94	4.01	0	0.22	0.64	2.14	0	0	0	1	0	1	1	1
23110	ESAT-6 and CFP-10	42	6.6	2.94	1.4	1.66	2.66	4.499	2.11	2.03	11	0	0	0	0	2	0	0
23110	ESAT-6 and CFP-10	56	8.318	0	1.19	0	1.97	12.627	3.29	0	4	0	1	0	1	7	4	0
23110	ESAT-6 and CFP-10	90	NA	7.165	NA	0.35	1.48	NA	1.03	NA	NA	1	NA	0	1	NA	0	NA
23110	ESAT-6 and CFP-10	120	4.6	0	1.93	2.9	4.704	0	4.782	1.8	1	0	0	7	1	7	2	0
23110	ESAT-6 and CFP-10	150	0	0	1.42	0.5	0	0	0	0	3	0	1	1	3	2	0	0
23210	ESAT-6 and CFP-10	10	2.3	4.385	2.43	3.81	7.79	1.6	4.15	1.86	0	4	1	1	1	0	1	1
23210	ESAT-6 and CFP-10	20	NA	1.23	NA	2.9	1.513	NA	1.751	NA	NA	0	NA	1	1	NA	2	NA
23210	ESAT-6 and CFP-10	30	2.48	0	1.2	1.21	0.87	1.74	1.36	1.34	3	0	1	0	1	2	0	1
23210	ESAT-6 and CFP-10	42	0	0.361	1.19	2.82	5.0558	0	3.866	0.03	0	0	0	1	3	0	5	0
23210	ESAT-6 and CFP-10	56	NA	0.116	0.171	NA	0.121	0.66	1.06	0.842	NA	1	0	NA	0	1	1	2
23210	ESAT-6 and CFP-10	90	NA	0.482	0.445	NA	0.284	0.68	1.03	0.618	NA	0	0	NA	0	0	0	0
23210	ESAT-6 and CFP-10	120	0	0	1.05	0.86	1.21	0	0.44	0	0	0	0	0	0	0	1	0
23210	ESAT-6 and CFP-10	150	0	0	0.69	0	0	2.08	2.73	0	0	0	2	0	0	2	1	0
