# Supplementary material for: Computational and Empirical Studies Predict Mycobacterium tuberculosis-Specific T Cells as a Biomarker for Infection Outcome
Source: PLoS Comput Biol. 2016 Apr 11;12(4):e1004804. doi: 10.1371/journal.pcbi.1004804 (PMC4827839; doi:10.1371/journal.pcbi.1004804)
Supplement: S3 Table — (XLS) [file pcbi.1004804.s014.xls]

## Sheet: Sheet1
M.No	Stim	Timepoint in Days	CD4/GM-G-2-10-T+	CD4/GM-G-2-10+T-	CD4/GM-G-2-10+T+	CD4/GM-G-2+10-T-	CD4/GM-G-2+10-T+	CD4/GM-G-2+10+T-	CD4/GM-G-2+10+T+	CD4/GM-G+2-10-T-	CD4/GM-G+2-10-T+	CD4/GM-G+2-10+T-	CD4/GM-G+2-10+T+	CD4/GM-G+2+10-T-	CD4/GM-G+2+10-T+	CD4/GM-G+2+10+T-	CD4/GM-G+2+10+T+	CD4/GM+G-2-10-T-	CD4/GM+G-2-10-T+	CD4/GM+G-2-10+T-	CD4/GM+G-2-10+T+	CD4/GM+G-2+10-T-	CD4/GM+G-2+10-T+	CD4/GM+G-2+10+T-	CD4/GM+G-2+10+T+	CD4/GM+G+2-10-T-	CD4/GM+G+2-10-T+	CD4/GM+G+2-10+T-	CD4/GM+G+2-10+T+	CD4/GM+G+2+10-T-	CD4/GM+G+2+10-T+	CD4/GM+G+2+10+T-	CD4/GM+G+2+10+T+	CD8/GM-G-2-10-T+	CD8/GM-G-2-10+T-	CD8/GM-G-2-10+T+	CD8/GM-G-2+10-T-	CD8/GM-G-2+10-T+	CD8/GM-G-2+10+T-	CD8/GM-G-2+10+T+	CD8/GM-G+2-10-T-	CD8/GM-G+2-10-T+	CD8/GM-G+2-10+T-	CD8/GM-G+2-10+T+	CD8/GM-G+2+10-T-	CD8/GM-G+2+10-T+	CD8/GM-G+2+10+T-	CD8/GM-G+2+10+T+	CD8/GM+G-2-10-T-
21310	ESAT-6 and CFP-10	10	1.38	2.72	0.14	12.4	0	0.0842	0	0.0281	1.32	0.0842	0.309	0	0	0	0	0	0	0	0	0	0	0	0	0	0	0	0	0	0	0	0	0.0229	1.26	0.0914	9.37	0	0.0686	0	0	0	0.0457	0	0	0	0	0	0
21410	ESAT-6 and CFP-10	10	0.433	5.86	0.0553	8.38	0.0553	0.332	0.0184	0.774	0.129	0.341	0.00921	0	0	0	0.0184	3.05	0.0184	0.267	0	0.811	0.0461	0.203	0.00921	0	0	0.00921	0	0	0.0368	0	0.0461	0	0.44	0	1.38	0	0.0374	0	0.72	0	0.0748	0	0	0	0	0	1.22
21510	ESAT-6 and CFP-10	10	0	0.407	0	37	0.297	0.407	0	1.88	0	0.0621	0	0.0069	0.276	0.0069	0	0.11	0	0.0138	0	0.517	0.0276	0.214	0	0	0	0	0	0.0828	0.131	0.11	0.0483	0.177	0.77	0	0.593	0	0.0154	0	2.33	0	0.115	0	0.0077	0	0	0	0.477
21610	ESAT-6 and CFP-10	10	0.221	1.16	0	38.6	0	0.993	0	4.19	0	0.331	0	0	0	0	0	0.11	0.221	0	0.0552	1.05	0	0.165	0	0.11	0	0	0	0	0	0	0	0	0.216	0	2.28	0	0.118	0	8.14	0	0.0393	0	0	0	0	0	0.059
21710	ESAT-6 and CFP-10	10	ND	ND	ND	ND	ND	ND	ND	ND	ND	ND	ND	ND	ND	ND	ND	ND	ND	ND	ND	ND	ND	ND	ND	ND	ND	ND	ND	ND	ND	ND	ND	ND	ND	ND	ND	ND	ND	ND	ND	ND	ND	ND	ND	ND	ND	ND	ND
21810	ESAT-6 and CFP-10	10	8.02	0.291	0.066	6.91	0.621	0.066	0	11.9	4.04	0.145	0.106	2.67	0.608	0.106	0.0792	1.27	0.396	0.687	0.264	0.211	0.066	0.277	0.0396	0.0792	0.0925	0.211	0.119	0.0925	0.0132	0.132	0.0132	1.34	0.0229	0	18	0.55	0	0	15.2	2.09	0.0153	0	9.91	0.772	0.0382	0.0153	0.267
21910	ESAT-6 and CFP-10	10	3.93	0.156	0.013	7.82	0.195	0.052	0	7.28	1.2	0.039	0.013	0.936	0.26	0.026	0.052	1.14	0.234	0.182	0	0.195	0.065	0.078	0	0.078	0.013	0.104	0.013	0.065	0.013	0.026	0.013	3.44	0.0318	0	5.37	0.0318	0.0159	0	9.06	0.962	0.00795	0	1.27	0.0795	0.0318	0.00795	0.429
22010	ESAT-6 and CFP-10	10	1	0.0957	0	0.83	1.07	0.0319	0.0851	0.0532	0	0	0	0	0.213	0	0.0106	3.44	0.149	1.46	0.117	0.0425	0.149	0.0213	0.0638	0	0	0	0	0	0.277	0	0.287	3.56	0	0	1.38	0.675	0.0173	0	0.121	0	0	0	0	0	0	0	1.86
22210	ESAT-6 and CFP-10	10	2.95	0.463	0.00984	0.482	0.935	0	0.138	0.0492	0	0.00984	0	0	0.276	0	0.0492	1.41	0.177	0.679	0.157	0.00984	0.0984	0.00984	0.0394	0	0	0	0	0	0.551	0	0.344	17.2	0.355	0.217	1.2	0.42	0.0217	0.0145	0.0869	0	0.00724	0	0	0	0	0	1.11
22310	ESAT-6 and CFP-10	10	3.97	0.821	0.0562	2.71	0.427	0.0787	0	0.0112	0	0	0	0	0.09	0	0.0225	0.765	0.045	1.38	0.225	0.045	0.045	0.191	0.0787	0	0	0	0	0	0.124	0	0.202	1.66	0.175	0.0167	1.33	0.0333	0	0	0.00833	0	0	0	0	0	0	0	0.95
22410	ESAT-6 and CFP-10	10	2.28	0.313	0	2.66	0.122	0.0522	0	0	0	0	0	0.122	0	0.0348	0	0.661	0.122	0.626	0.0522	0.191	0.0348	0.104	0.0174	0	0	0.0174	0	0.209	0.0174	0.0869	0	8.85	0.876	0.14	0.455	0.131	0.0175	0.035	0.0175	0	0.035	0	0	0	0	0	0.315
22510	ESAT-6 and CFP-10	10	ND	ND	ND	ND	ND	ND	ND	ND	ND	ND	ND	ND	ND	ND	ND	ND	ND	ND	ND	ND	ND	ND	ND	ND	ND	ND	ND	ND	ND	ND	ND	ND	ND	ND	ND	ND	ND	ND	ND	ND	ND	ND	ND	ND	ND	ND	ND
22610	ESAT-6 and CFP-10	10	0.888	0.877	0.0325	0.715	0.0867	0.0325	0.0108	0.0975	0	0	0	0.0975	0	0.0108	0	1.78	0.0542	2.24	0.195	0.162	0.0325	0.119	0.0758	0.0108	0	0.0217	0.0108	0.0867	0	0.238	0	3.41	0.963	0.0727	0.754	0.0727	0.0636	0	0.0182	0	0	0	0	0	0	0	1.45
23010	ESAT-6 and CFP-10	10	7.71	0.216	0.0419	0.907	0.0558	0.014	0	3.96	1.07	0.147	0.0349	0.328	0.0558	0.0489	0.00698	0.803	0.154	0.9	0.154	0.216	0.0419	0.0907	0.014	0.579	0.3	0.419	0.181	0.174	0.014	0.265	0.0349	4.27	1.03	0.194	2.39	0.0253	0.126	0.0169	1.52	0.287	0.059	0.00843	0.126	0.0169	0.00843	0	1.38
22710	ESAT-6 and CFP-10	10	1.31	2.51	0.0788	5.9	0.268	0.299	0.0709	7.07	0.142	1.39	0.00788	0.0867	0.0236	0.0236	0.0394	1.44	0.0473	1.7	0.0709	0.244	0.0945	0.402	0.118	0.165	0	1	0.0315	0.0158	0	0.15	0.0552	1.18	0.548	0	1.82	0.173	0.115	0	1.3	0.0288	0.0288	0	0	0.0288	0.0288	0	0.836
22810	ESAT-6 and CFP-10	10	1.27	3.78	0.0305	13.5	0.203	0.579	0	0.223	0	0.152	0.0102	0.0508	0.0102	0.0406	0	0.538	0.0102	1.95	0.0203	0.173	0.0102	0.467	0	0.0914	0	0.396	0.0508	0.0102	0	0.112	0	1.41	1.58	0.0376	7.61	0.0501	0.25	0.0125	0	0	0	0	0.1	0	0.025	0	0.476
22910	ESAT-6 and CFP-10	10	1.96	0.0901	0	4.89	0.0375	0	0	3.63	0.15	0.12	0	0.15	0	0.00751	0.00751	0.27	0.0225	0.0901	0	0.0526	0	0.0225	0.00751	0.21	0.0676	0.0676	0.015	0.0601	0.00751	0.015	0.015	0.959	0.141	0	3.61	0.0094	0.0752	0	0.0376	0	0	0	0.282	0	0	0	0.094
23110	ESAT-6 and CFP-10	10	4.06	0.354	0.0244	1.26	0.0244	0.0244	0	15.8	1.88	0.488	0.061	0.329	0.0244	0.0244	0	0.585	0.0488	0.256	0.0122	0.0122	0	0.0244	0.0122	1.19	0.256	1.57	0.219	0.134	0	0.11	0.0122	2.38	1.09	0.0258	1.51	0.00644	0.0451	0	2.15	0.174	0.161	0.0129	0.0709	0	0.0193	0	0.786
23210	ESAT-6 and CFP-10	10	2.68	5.09	0.215	1.43	0.00673	0.309	0	0.646	0.0202	0.37	0.0471	0.00673	0	0	0.00673	1.14	0.0538	5.21	0.505	0.0471	0	0.827	0.0336	0.0605	0	0.525	0.114	0	0	0	0.00673	0.236	2.24	0.00639	1.04	0	0.0703	0	0.115	0	0.0128	0	0	0	0	0	0.779
21310	ESAT-6 and CFP-10	120	6.41	2.29	0.299	2.16	0.0798	0.269	0.0299	5.66	2.12	0.519	0.269	0.249	0.199	0.0399	0.0199	0.189	0.11	1.31	0.229	0.0698	0.0299	0.219	0.0698	0.16	0.16	0.658	0.419	0.0299	0.0499	0.17	0.0598	2.25	0.981	0.066	0.247	0.00825	0.033	0	1.84	0.223	0.066	0.00825	0.0907	0.115	0.00825	0.00825	0.577
21410	ESAT-6 and CFP-10	120	3.89	1.09	0.18	2.67	0.216	0.335	0.0838	3.1	0.635	0.156	0.0838	0.371	0.18	0.0359	0.0479	1.47	0.515	1.92	0.491	0.611	0.156	0.982	0.252	0.443	0.299	0.671	0.431	0.0838	0.12	0.395	0.24	1.66	0.997	0.0519	1.16	0.0312	0.156	0	0.831	0.114	0	0	0.0312	0	0	0	1.07
21510	ESAT-6 and CFP-10	120	0.155	2.15	0.0155	1.65	0.00773	0.139	0	3.21	0.00773	0.418	0.00773	0.209	0.139	0.0464	0.0232	1.52	0.00773	2.16	0.0232	0.0309	0	0.394	0	0.193	0.00773	0.92	0.0155	0.0387	0.0155	0.193	0.0232	0.0193	2.78	0	0.483	0.0193	0.0966	0	2.05	0.00966	0.184	0	0.126	0	0.0193	0	2.91
21610	ESAT-6 and CFP-10	120	0.756	2.15	0.0493	1.04	0	0.0329	0.0164	4.41	0.214	0.641	0.0329	0.132	0.197	0	0	1.15	0.0164	2.6	0.0658	0.0493	0	0.181	0.0329	0.329	0.0164	0.937	0.0493	0.0329	0.0493	0.0658	0.0164	0.889	1.25	0.037	1	0.00926	0.0556	0.00926	2.45	0.0741	0.0648	0.00926	0.037	0.0278	0.037	0	2.41
21710	ESAT-6 and CFP-10	120	0.531	3.13	0.101	1.05	0.0126	0.19	0.0253	7.77	0.152	1.14	0.0253	0.0758	0.0632	0.0379	0	0.872	0.0253	2.55	0.164	0.0885	0.0126	0.303	0.0379	0.227	0.0505	1.68	0.177	0	0	0.0505	0.0126	0.4	1.95	0	1.16	0	0.0411	0	0.503	0.0308	0.0103	0	0.0205	0.0103	0	0	4.76
21810	ESAT-6 and CFP-10	120	3.91	0.704	0.0429	1.98	0.129	0	0	0.429	0.18	0	0	0.103	0.0258	0	0	1.08	0.361	0.386	0.18	0.532	0.292	0.0258	0.0172	0.0773	0.00859	0.0601	0.0343	0.24	0.172	0.0429	0.112	1.73	1.92	0.0847	1.52	0.0282	0.0564	0.00564	0.265	0.169	0.0113	0.00564	0.0169	0.0169	0	0	1.19
21910	ESAT-6 and CFP-10	120	3.01	0.682	0	7.28	0.359	0.144	0	3.62	0.251	0.502	0	0.359	0.0359	0	0	2.37	0.215	0.789	0.0718	0.682	0.215	0.0718	0.0359	1.47	0.0718	1.54	0.0718	0.861	0.359	0.431	0.753	2.55	1.05	0.0152	1.68	0.0455	0	0	2.77	0.273	0.0758	0	0.273	0.0606	0	0	0.728
22010	ESAT-6 and CFP-10	120	0.999	0.312	0	4.54	0.0468	0.0624	0	1.03	0.109	0	0.0156	0.281	0.546	0.0312	0.172	2.75	0.0624	0.109	0.0156	0.078	0	0	0	0.687	0	0.0936	0.0312	0	0.0156	0	0.0156	0.0595	0.034	0	0.944	0.0936	0.0595	0	0.128	0	0	0	0.0255	0.111	0	0	1.51
22210	ESAT-6 and CFP-10	120	0.814	0.726	0	4.71	0.049	0.108	0	0.824	0.049	0.0294	0.00981	0.226	0.51	0.0196	0.147	1.7	0.0294	0.657	0.0883	0.0883	0	0.128	0	0.0981	0.00981	0.167	0.0196	0.0392	0.0392	0.0294	0.108	0.131	1.54	0.0101	1.81	0.091	0.172	0.0202	0.303	0	0	0	0.121	0.131	0.0202	0.0101	2.93
22310	ESAT-6 and CFP-10	120	ND	ND	ND	ND	ND	ND	ND	ND	ND	ND	ND	ND	ND	ND	ND	ND	ND	ND	ND	ND	ND	ND	ND	ND	ND	ND	ND	ND	ND	ND	ND	ND	ND	ND	ND	ND	ND	ND	ND	ND	ND	ND	ND	ND	ND	ND	ND
22410	ESAT-6 and CFP-10	120	0.269	1.61	0.0512	2.85	0.0768	0.205	0.0512	0.243	0.0384	0.0384	0	0.269	0.87	0.0128	0.23	3.53	0.064	1.16	0.0384	0.0384	0	0.0256	0.0256	0.128	0	0.32	0.0384	0.0512	0.179	0.102	0.0768	0.0781	1.89	0.0195	2.26	0.195	0.228	0.052	0.137	0	0.013	0	0.0195	0.143	0	0.0325	1.63
22510	ESAT-6 and CFP-10	120	1.4	0.664	0.0184	5.16	0.0553	0.0553	0	0.867	0.35	0.0184	0	0.221	0.0369	0	0	0.535	0.0553	0.184	0.148	0.977	0.258	0.166	0.0369	0.111	0.0922	0.184	0.0369	0.701	0.24	0.498	0.572	1.07	4.6	0.215	19.9	0.222	2.06	0.0148	0.237	0.133	0.0518	0.0148	0.229	0.0592	0.0296	0.0222	0.444
22610	ESAT-6 and CFP-10	120	0.739	1.01	0.0224	0.403	0.0896	0.0448	0	0.739	0	0.0448	0.0224	0.0672	0.56	0.0224	0.179	0.0672	0.0224	1.81	0.0672	0	0	0	0	0	0.0224	0.0896	0.0224	0	0.0448	0.0224	0.0224	0.439	0.219	0	1.49	0.0658	0.0658	0.0329	0.351	0.0219	0	0	0.011	0.175	0	0.0548	2.48
22710	ESAT-6 and CFP-10	120	2.83	0.559	0.0729	1.54	0.0729	0.0243	0.0081	0.923	0.186	0.0081	0	0.0243	0.0567	0	0	1.44	0.3	0.47	0.0971	0.186	0.0243	0.0567	0.0243	0.0729	0.0405	0.0324	0.0324	0	0.0081	0	0.0081	1.11	1.65	0.0423	1.45	0.0106	0.0634	0	1.44	0.148	0.0739	0	0.0106	0	0	0.0106	0.243
22810	ESAT-6 and CFP-10	120	4.32	2.71	0.141	9.89	0.678	0.396	0	2.04	0.198	0.198	0.0848	0.226	0.0848	0.0283	0.0283	1.27	0.0283	1.55	0.141	0.198	0	0.537	0.0565	0.113	0.0283	0.424	0.141	0	0	0.113	0.113	0.836	2.38	0.0836	1.88	0	0	0	3.09	0.0418	0.167	0	0.125	0	0	0	1.42
22910	ESAT-6 and CFP-10	120	1.08	1.33	0.0449	1.31	0.0336	0.0673	0.0336	1.2	0.0561	0.0897	0	0.0785	0	0.0224	0.0224	1.64	0.0673	1.37	0.0785	0.0449	0	0.303	0.0449	0.135	0	0.392	0.101	0.0112	0	0.0897	0.0112	1.95	1.32	0.0387	1.66	0.0232	0.0619	0	0.526	0.132	0.0387	0	0.031	0	0	0	0.944
23010	ESAT-6 and CFP-10	120	0.157	1.19	0	0.585	0.0225	0.045	0	0.27	0.045	0.0225	0	0.0225	0.0225	0	0	2	0.0899	2.29	0.225	0.36	0	1.3	0.292	0.112	0.045	0.899	0.202	0.247	0.045	1.01	0.765	1.77	1.54	0.116	1.2	0.00776	0.0466	0	0.365	0.256	0.0311	0.0233	0.0932	0.0155	0.00776	0	2.31
23110	ESAT-6 and CFP-10	120	1.31	3.75	0.0834	14.1	0.403	0.834	0.139	1.28	0.236	0.0695	0.0139	0.472	0.0278	0.0417	0.0139	0.959	0.0278	2.06	0.0695	0.236	0.0139	0.875	0.0834	0.0556	0	0.195	0.0556	0.0139	0	0.139	0.0834	1.77	0.685	0.0527	6.73	0.0452	0.0527	0.00753	2.62	0.241	0.0226	0.00753	0.0527	0.00753	0	0	3.09
23210	ESAT-6 and CFP-10	120	0.333	4.26	0	0.14	0.114	0	0	2.86	2.1	0.0701	0.0526	0.429	5.57	0.0175	0.526	1.88	0	7.03	0.0351	0	0.00877	0.00877	0	0.0701	0.0263	0.158	0.184	0.0175	0.184	0.0175	0.868	2.69	2.14	0.0351	0.176	0.457	0	0.0176	0.211	0.878	0	0.0351	0.158	1.18	0.0702	0.0702	1.44
21310	ESAT-6 and CFP-10	150	ND	ND	ND	ND	ND	ND	ND	ND	ND	ND	ND	ND	ND	ND	ND	ND	ND	ND	ND	ND	ND	ND	ND	ND	ND	ND	ND	ND	ND	ND	ND	ND	ND	ND	ND	ND	ND	ND	ND	ND	ND	ND	ND	ND	ND	ND	ND
21410	ESAT-6 and CFP-10	150	3.65	0.0504	0.0168	0	0.16	0	0	10.3	43.3	0.0252	0.0168	0	13.8	0	0.0168	1.34	0.386	0.949	0.353	0	0.0252	0	0	1.28	2.44	1.11	1.28	0	1.42	0	0.437	22	2.13	1.12	0	0	0	0	1.83	24.8	0.102	1.63	0	0.102	0	0	0.305
21510	ESAT-6 and CFP-10	150	1.16	4.43	0.105	2.18	0.0629	0.199	0.0105	2.91	0.157	0.451	0	0.105	0.021	0.0105	0	2.62	0.199	2.34	0.168	0.0734	0	0.157	0	0.157	0.0105	0.472	0.0734	0	0	0.0839	0	4.77	7.97	0.451	3.6	0.168	0.297	0	2.31	0.696	0.245	0.0645	0.0774	0.0516	0.0258	0	3.37
21610	ESAT-6 and CFP-10	150	2.14	2.88	0.153	1.64	0.131	0.0655	0	0.787	0.197	0.0655	0.0437	0.0655	0	0.0218	0	0.612	0.0218	1.77	0.131	0	0	0.0437	0	0.0655	0.0218	0.328	0.0218	0	0	0	0	6.97	1.8	0.332	4.37	0.14	0.105	0	4.98	1.4	0.157	0.0349	0.192	0.0175	0.0349	0	0.14
21710	ESAT-6 and CFP-10	150	0.992	2.67	0.0855	2.21	0.0171	0.154	0	3.9	0.154	0.445	0	0	0.0171	0	0	0.513	0.0171	0.907	0	0.0513	0	0.205	0.0171	0.0855	0	0.376	0.0513	0.0171	0	0.0171	0.0171	4.24	1.99	0.122	3.64	0.0812	0.0406	0.0135	5.04	0.799	0.257	0.0135	0.23	0.0271	0.0135	0	1.46
21810	ESAT-6 and CFP-10	150	0.0785	0.183	0	60.5	0.41	0.0436	0	0.0872	0.0174	0.00872	0	0.0174	0.0349	0	0	0.689	0.00872	0.915	0.0174	1.09	0.0262	0.514	0.0872	0.0174	0	0.122	0	0.00872	0.0436	0.0436	0	0	0.0898	0	64.8	0.189	0.898	0	0.0449	0	0	0	0.0628	0	0	0	0.278
21910	ESAT-6 and CFP-10	150	0.072	0.036	0	67	0.348	0	0	0.096	0	0	0	0.048	0	0	0	0.444	0.024	0.132	0.012	0.732	0	0.168	0.048	0.12	0	0	0	0.012	0	0.012	0	0	0.092	0	69.2	0.35	0.736	0	0.0184	0	0	0	0.11	0	0	0	0.221
22010	ESAT-6 and CFP-10	150	0.695	1.25	0.0236	3.42	0.106	0.0353	0.0118	3.76	0.2	0.247	0.0118	0.188	0.0236	0.0118	0	2.17	0.141	0.919	0.0825	0.247	0.0942	0.224	0.141	0.448	0.0471	0.318	0.0236	0.0589	0	0.0825	0.0471	3.09	0.36	0.0526	2.18	0.0614	0	0	7.75	0.737	0.0526	0	0.158	0.00877	0	0	3.84
22210	ESAT-6 and CFP-10	150	0.0798	0.02	0	10.8	1.04	0.02	0	3.72	5.2	0.00665	0	7.45	43.2	0	0.0333	1.3	0	0.186	0	0.219	0.0466	0.00665	0.00665	0.186	0.0665	0	0	0.133	0.745	0.0133	0.02	0.163	0	0	2.39	0.836	0	0	2.63	10.6	0	0	1.67	32.9	0	0	0
22310	ESAT-6 and CFP-10	150	ND	ND	ND	ND	ND	ND	ND	ND	ND	ND	ND	ND	ND	ND	ND	ND	ND	ND	ND	ND	ND	ND	ND	ND	ND	ND	ND	ND	ND	ND	ND	ND	ND	ND	ND	ND	ND	ND	ND	ND	ND	ND	ND	ND	ND	ND	ND
22410	ESAT-6 and CFP-10	150	3.86	0.0923	0	1.61	0.211	0.0264	0.0132	2.41	0.554	0.0132	0	0.145	0.119	0	0	3.82	0.619	0.25	0.0791	0.409	0.198	0.0659	0.0395	0.764	0.25	0.105	0.0264	0.0395	0.0527	0	0.0132	3.84	0	0.0137	1.69	0.0548	0	0.00685	3.59	0.528	0	0.00685	0.116	0.0206	0	0	1.41
22510	ESAT-6 and CFP-10	150	0.275	0.0344	0	1.92	0.0344	0	0	0.24	0	0	0	0.0344	0	0	0	1.86	0	0.584	0.103	0.0687	0.0344	0.0344	0	0	0	0.0344	0.0687	0.0687	0	0.0344	0	0.899	1.04	0.087	0.812	0.029	0.029	0	0.145	0	0	0	0	0	0	0	1.48
22610	ESAT-6 and CFP-10	150	1.01	0.0252	0.0126	1.22	0.139	0	0.0126	1.2	0.101	0	0.0252	0.0504	0.0126	0	0	2.32	0.0882	0.252	0.0378	0.227	0.0504	0.0882	0.0126	0.101	0.0378	0.063	0	0.0252	0	0.0378	0.0504	0.774	0.485	0	2.33	0.0553	0.0184	0.00614	1.02	0.123	0.0246	0.00614	0.086	0.0246	0	0	1.97
22710	ESAT-6 and CFP-10	150	2.85	0.506	0	1.47	1.24	0	0	4.04	2.65	0.00888	0	0.764	3.42	0	0.00888	0.835	0.0266	8.72	0	0	0	0	0	0.151	0.0355	0.675	0.142	0.0266	0.107	0.00888	0.178	0.306	0.504	0	6.57	1.07	0.0153	0	0.0917	0.0153	0	0	0.0153	0.0917	0	0	1.93
22810	ESAT-6 and CFP-10	150	1.7	0.0152	0	1.43	0.759	0	0	1.94	1.32	0	0	1.15	9.43	0	0	3.72	0.122	1.97	0.182	0.0152	0	0.0152	0	0.334	0.0911	0.638	0.152	0.0456	0.213	0	0.0608	0.356	0.949	0.0237	5.24	0.546	0.0237	0	1.21	0.261	0.0237	0	1.38	1.35	0	0	1.12
22910	ESAT-6 and CFP-10	150	0.615	0.015	0	0.975	0.525	0	0	0.18	0.075	0	0	0.06	0.54	0	0	3.55	0.06	2.26	0.18	0.015	0.045	0	0.015	0.165	0.075	0.165	0.03	0.045	0.12	0.015	0.09	1.73	0.26	0.0153	2.39	1.68	0	0	0.153	0.0306	0	0	0.107	0.0459	0	0	2.59
23010	ESAT-6 and CFP-10	150	0.788	0.44	0.0116	0.962	0.0811	0.0463	0.0116	0.463	0	0.0232	0.0116	0.0579	0	0	0	2.07	0.0463	0.637	0.0463	0.0579	0	0.0579	0.0116	0.0927	0	0.301	0.0579	0.127	0	0	0	1.15	0.371	0	0.453	0	0	0.0412	0.329	0	0	0	0	0	0	0	1.03
23110	ESAT-6 and CFP-10	150	0.742	0.201	0	12.6	4.14	0	0	0.834	0.201	0.0155	0	2.41	14.7	0.0155	0	0.556	0.0309	0.556	0.0464	0.0464	0	0.0618	0.0155	0.0464	0.0309	0.0464	0.0155	0.0309	0.0773	0.0309	0.185	0.844	2.02	0.0124	1.25	0.199	0.0372	0	1.2	0.434	0.0372	0.0248	0.372	0.385	0.0372	0.0124	1.76
23210	ESAT-6 and CFP-10	150	0.208	2.15	0	2.23	0.423	0.0538	0.00769	0.546	0.154	0.00769	0.00769	0.861	1.64	0.00769	0.0231	2.92	0	8	0.0615	0.0923	0.0308	0.0538	0	0.0538	0.0615	1.62	0.461	0.0154	0.123	0.0769	0.162	1.23	0.866	0.0313	1.48	0.679	0.0209	0	0.501	0.23	0.0731	0	0.125	0.365	0.0418	0	0.877
21310	ESAT-6 and CFP-10	180	0.0947	0.0271	0	60	0.69	0.0271	0	0.0135	0	0	0	0	0	0	0	2.73	0.135	0.568	0.0271	9.01	3.34	1.08	0.325	0.0677	0.0135	0	0	0.325	0.826	0.0812	0.0812	0.429	0.626	0	1.94	0.0348	0	0	0.0116	0	0.0116	0	0	0	0	0	0.383
21410	ESAT-6 and CFP-10	180	0.683	0.018	0	65.4	3.04	0.0539	0	0.018	0	0	0	0	0.00898	0	0	0.368	0.0808	0.108	0.0269	4.88	2.72	0.314	0.269	0.018	0.0269	0	0	0.135	0.314	0.0359	0.0539	0.0981	0.393	0	13.6	0.0572	0.0245	0	1.46	0	0.0327	0	0	0	0	0	1.5
21510	ESAT-6 and CFP-10	180	2.11	0.144	0	4.34	0.161	0.0339	0	0.314	0.0339	0	0	0	0	0	0	5.05	0.509	0.805	0.271	0.856	0.254	0.22	0.0763	0.22	0.0509	0.11	0.017	0.00848	0.00848	0.00848	0.0254	0	0.00717	0	71.1	0.108	0.0143	0	0.0215	0	0	0	0.00717	0	0	0	0.265
21610	ESAT-6 and CFP-10	180	3.56	0.0136	0	15.7	1.23	0	0.0136	0.0136	0.0409	0	0	0.0136	0	0	0	6.58	2.17	2.32	1.65	1.08	0.886	0.0954	0.491	0.177	0.409	0.123	0.245	0.0273	0	0	0.0681	0.0667	0	0	80.9	1.59	0.0334	0	0	0	0	0	0.025	0.00834	0	0	0.167
21710	ESAT-6 and CFP-10	180	0.606	0.00748	0	51.7	1.69	0	0	0.127	0.00748	0	0	0.00748	0.015	0	0	0.628	0.0449	0.0673	0.00748	1.34	0.748	0.165	0.0449	0.0224	0.0374	0.00748	0	0.127	0.628	0.015	0.0299	2.13	0.621	0.0144	3.89	0.26	0.0529	0.0241	2.54	0	0.0241	0	0	0	0.00481	0	1.38
21810	ESAT-6 and CFP-10	180	2.36	12	0.365	3.72	0.14	0.997	0.211	0.239	0.014	0.0843	0	0	0.0702	0	0.0702	0.772	0.0421	1.77	0.183	0.0421	0	0.169	0.0421	0	0.0281	0.0983	0.014	0	0.0281	0.014	0	1.18	0.302	0.0232	2.87	0.0581	0.0697	0	0.418	0	0	0	0	0	0	0	0.163
21910	ESAT-6 and CFP-10	180	2.69	2.94	0.179	3.89	0.154	0.281	0.0256	2.81	0.0256	0.179	0	0.0512	0.0256	0.0256	0.0256	1.13	0.0512	1.51	0.128	0.0768	0.0256	0.128	0.0512	0.281	0	0.281	0.0512	0	0	0.0256	0	0.76	0.591	0	2.34	0	0.0563	0	0.324	0.0141	0	0	0	0	0	0	0.141
22010	ESAT-6 and CFP-10	180	0.908	0.31	0.0443	1.22	0.0222	0	0	0.443	0	0	0	0	0	0	0	0.864	0.0222	0.31	0.0222	0.0222	0	0	0	0.0222	0	0	0	0	0	0	0	1.14	1.1	0.0149	2.21	0.0149	0.0297	0	0.267	0	0	0	0	0	0	0	0.193
22210	ESAT-6 and CFP-10	180	0.861	0.654	0.00828	1.72	0.0414	0.0331	0	0.315	0	0.0248	0	0	0	0	0	1.11	0.0911	0.861	0.108	0.0331	0.00828	0.0579	0.00828	0.0579	0.0331	0.0166	0	0	0	0.00828	0	2.6	2.06	0.108	2.77	0.0196	0.108	0.0098	0.431	0	0.0196	0	0	0	0	0	0.705
22310	ESAT-6 and CFP-10	180	ND	ND	ND	ND	ND	ND	ND	ND	ND	ND	ND	ND	ND	ND	ND	ND	ND	ND	ND	ND	ND	ND	ND	ND	ND	ND	ND	ND	ND	ND	ND	ND	ND	ND	ND	ND	ND	ND	ND	ND	ND	ND	ND	ND	ND	ND	ND
22410	ESAT-6 and CFP-10	180	3.86	5.83	0.608	2.77	0.167	0.304	0.0456	0.943	0.0152	0.548	0	0	0	0.0456	0	0.456	0.0456	1.29	0.183	0.0152	0	0.198	0.106	0.076	0.0152	0.289	0.0152	0.0304	0	0.0456	0.0152	7	0.316	0.0631	2.77	0.0689	0.0459	0	1.39	0	0	0	0	0	0	0	0.763
22510	ESAT-6 and CFP-10	180	7.32	0.106	0	5.91	0.893	0	0	0.319	0.234	0	0	0	0.404	0	0	3.08	0.51	0.128	0.0213	0.383	0.128	0.0213	0.0213	0.0425	0.128	0.0213	0.0425	0	0.213	0	0	1.75	0.0687	0	13	0.344	0.0115	0	0.344	0.0344	0	0	0	0.0229	0	0	0.412
22610	ESAT-6 and CFP-10	180	4.76	0.852	0.108	0.931	0.098	0.0098	0	0.588	0.0196	0.0392	0	0	0	0	0	8.33	0.431	1.61	0.353	0.176	0.0294	0.127	0.0686	0.264	0.0784	0.196	0.0294	0	0	0.0196	0	2.3	5.04	0.252	2.5	0.0344	0.315	0.00573	1.68	0	0.0745	0	0	0	0	0	1.46
22710	ESAT-6 and CFP-10	180	9.68	4.54	0.426	1.68	0.0894	0.0619	0.0275	0.66	0.103	0.467	0	0	0	0	0	0.88	0.337	1.07	0.33	0.0619	0.0412	0.158	0.179	0.144	0.261	0.309	0.399	0.00687	0	0	0	1.24	5.7	0.136	3.46	0.0272	0.363	0	0.127	0	0.00906	0	0	0	0	0	2.97
22810	ESAT-6 and CFP-10	180	1.11	68.9	7.01	0	0.0138	0.0207	0.0553	0	0.0138	3.19	0.0415	0	0	0	0	0	0	4.42	0.553	0	0	0.0276	0.0207	0.00691	0.0138	1.52	0.387	0	0	0.00691	0	3.74	7.13	0.464	0.739	0	0.129	0.0172	0.31	0	0.172	0	0	0	0	0	0.43
22910	ESAT-6 and CFP-10	180	0.479	2.38	0.0663	2.71	0.192	1.42	0.258	0.449	0.00737	0.405	0.0147	0.00737	0.398	0	0.0442	0.383	0.0295	0.582	0.0516	0.14	0.111	0.538	0.228	0.0884	0.0147	0.582	0.103	0.00737	0.118	0.0147	0.14	0.0245	0.114	0	44	0.0736	0.343	0	0.352	0	0	0	0	0	0	0	1.37
23010	ESAT-6 and CFP-10	180	1.46	1.65	0.0643	1.69	0.247	0.268	0.118	2.32	0.0214	0.161	0.0107	0.0965	0.107	0.15	0.0536	0.429	0.107	1.32	0.204	0.0214	0.0643	0.107	0.0214	0.0107	0.0107	0.0643	0	0	0.0107	0.0214	0.0107	4.59	0.2	0.0501	4.25	0.23	0.03	0.0501	0	0	0	0	0	0	0	0	1.98
23110	ESAT-6 and CFP-10	180	ND	ND	ND	ND	ND	ND	ND	ND	ND	ND	ND	ND	ND	ND	ND	ND	ND	ND	ND	ND	ND	ND	ND	ND	ND	ND	ND	ND	ND	ND	ND	ND	ND	ND	ND	ND	ND	ND	ND	ND	ND	ND	ND	ND	ND	ND	ND
23210	ESAT-6 and CFP-10	180	ND	ND	ND	ND	ND	ND	ND	ND	ND	ND	ND	ND	ND	ND	ND	ND	ND	ND	ND	ND	ND	ND	ND	ND	ND	ND	ND	ND	ND	ND	ND	ND	ND	ND	ND	ND	ND	ND	ND	ND	ND	ND	ND	ND	ND	ND	ND
21310	ESAT-6 and CFP-10	20	1.32	2.71	0.0519	0.845	0.0148	0.0741	0.00741	1.51	0.2	0.0964	0.0148	0.437	0.445	0.126	0.148	5.98	0.0741	2.31	0.0815	0.0964	0	0.148	0	0.156	0.0148	0.46	0.104	0.0667	0.267	0.319	0.511	2.9	0.894	0.0471	0.471	0.0314	0.0314	0	0.84	0.157	0.0549	0	0.463	0.0942	0.0471	0.00785	2.04
21410	ESAT-6 and CFP-10	20	0.0628	0.905	0	5.43	0	0.207	0	0.415	0	0.0126	0.0126	0.151	0	0.00628	0	3.16	0	0.716	0.00628	0.302	0	0.182	0	0.0377	0	0.0377	0.0314	0	0	0	0	0.0305	3.72	0	0.57	0	0.0611	0	3.67	0	0.713	0.0102	0.224	0	0.0814	0	1.76
21510	ESAT-6 and CFP-10	20	2.81	0.435	0.00557	0.134	0	0.00557	0	22.3	2.47	0.312	0.0892	0.329	0.262	0.0334	0.0557	0.407	0.0167	0.184	0.0111	0	0	0.0279	0	0.312	0.0669	0.279	0.078	0.0111	0.111	0.0613	0.156	3.44	1.39	0.0409	1.81	0.0163	0.0327	0	1.24	0.417	0.0409	0.0245	0.172	0.049	0.0245	0.00817	1.3
21610	ESAT-6 and CFP-10	20	0.738	0.0615	0	0.0615	0	0	0	43.5	3.17	0.149	0.0439	0.413	0.422	0.0352	0.0791	0.22	0	0.0176	0	0	0	0.0264	0	0.58	0.0703	0.132	0.0439	0.141	0.0439	0.22	0.0264	0.0487	0.0904	0	0.0348	0	0.0209	0	82.2	1.71	1.09	0.0626	0.341	0.0904	0.0626	0.0626	0.0278
21710	ESAT-6 and CFP-10	20	8.13	1.73	0.248	0.278	0.00751	0.113	0.015	1.59	0.871	0.39	0.225	0.225	0.15	0.18	0.158	0.323	0.0601	0.383	0.135	0.00751	0	0.03	0	0.00751	0.00751	0.255	0.255	0.0225	0	0.233	0.135	1.72	0.139	0.0146	0.0729	0	0.0146	0	48.3	8.6	0.7	0.226	0.335	0.197	0.0365	0.0292	0.0729
21810	ESAT-6 and CFP-10	20	4.21	3.62	0.113	2.28	0.169	0.181	0.0339	2.22	0.0339	0.316	0.0452	0.0113	0.0226	0	0.0113	1.46	0.406	7.39	0.61	0.147	0.0226	0.26	0.102	0.26	0.237	1.19	0.497	0	0	0.0113	0.0452	0.0501	0.3	0.0167	2.02	0.15	0.0501	0.0667	0.25	0	0.0334	0	0	0.0167	0.0167	0	2.85
21910	ESAT-6 and CFP-10	20	4.07	2.22	0.222	13.2	0	0.888	0	3.18	1.55	0.296	0.074	0.296	0	0	0	0.592	0.222	2.81	0.222	0.074	0	1.48	0.074	0.222	0	0.444	0.296	0	0.148	0.148	0	0.0371	7.39	0	11.7	0	1.26	0	0.0371	0	0	0	0.0371	0	0	0	0.0371
22010	ESAT-6 and CFP-10	20	0.195	0	0	63.7	0.0292	0	0	0.00975	0	0	0	0.975	0.156	0.00975	0	0.234	0.078	0.039	0.00975	0.341	0.0682	0.0487	0	0	0.00975	0	0	0.0585	0.039	0.039	0	0	0.0154	0	79	0	0.164	0	0.256	0	0	0	2.6	0.0205	0.0103	0	0.0256
22210	ESAT-6 and CFP-10	20	0.174	0.0652	0	23.5	0	0	0	6.82	0.0217	0	0	8.37	0.174	0.0217	0.0217	0.0652	0	0.0435	0	0	0	0.0435	0	0.0869	0	0.0869	0	0.0652	0.0217	0.0869	0	0.0271	0.42	0	1.5	0	0.122	0	0.203	0	0	0	0.217	0.0542	0.0135	0	0.352
22310	ESAT-6 and CFP-10	20	1.24	0.0259	0.0129	0.984	0	0	0	0.388	0.0129	0	0	0.272	0.104	0	0.0129	2.83	0.116	0.0518	0	0.207	0	0	0	0.104	0.0129	0	0	0.0518	0.0647	0	0.0259	0.0149	0.387	0	0.901	0	0.0521	0	0.119	0	0	0	0.0223	0.067	0	0	0.886
22410	ESAT-6 and CFP-10	20	0.0683	8.28	0	0.943	0	0.328	0	2.43	0	0.369	0	0.232	0.041	0.178	0.0273	1.54	0.26	2.98	0.178	0.0137	0	0.0547	0	0.396	0.314	1.33	0.752	0.0137	0	0.15	0	0.856	0.843	0.0137	0.39	0	0.0343	0	5.13	0.247	0.0617	0	0.0754	0.048	0.0206	0.0137	0.801
22510	ESAT-6 and CFP-10	20	2.99	0.472	0	9.45	0.866	0.157	0	0.787	0.157	0	0	0	0.157	0.0787	0	0.394	0.315	0	0	0	0.0787	0.0787	0	0.157	0.236	0	0	0	0	0	0	2.41	2.31	0	3.37	0.192	0	0	1.73	0	0.0962	0	0.77	0	0	0	0
22610	ESAT-6 and CFP-10	20	6.17	0.384	0.112	14.5	0.144	0.0801	0	0.192	0	0	0	0.465	0.016	0.032	0	1.35	0.256	0.513	0.0961	0.304	0	0.208	0.016	0.016	0	0.016	0	0.16	0	0.128	0.016	0.333	3.96	0.0164	21.1	0.00546	1.37	0	0.0765	0.0109	0.00546	0	0.306	0.0437	0.0109	0.0164	0.399
22710	ESAT-6 and CFP-10	20	3.44	0.149	0	5.92	0.0804	0.0115	0	1.24	0.356	0	0	0.207	0.103	0.0115	0	0.62	0.0575	0.0804	0.0115	0.0115	0	0	0	0	0.0115	0	0	0	0.0115	0.0115	0.0115	4.41	0.0111	0	1.68	0.0334	0	0	2.66	0.468	0	0	0.0334	0.0111	0	0	0.323
22810	ESAT-6 and CFP-10	20	2.56	0.461	0.021	2.67	0.0105	0.0419	0	1.35	0.199	0.0734	0	0.168	0.189	0.0105	0.0105	1.95	0.0629	2.12	0.0629	0.0524	0	0.0419	0	0.0838	0.021	0.587	0.0419	0.0419	0	0.0629	0.0314	1.7	1.15	0.0108	0.466	0	0.0108	0	2.79	0.228	0.152	0.0108	0.0759	0.108	0.0217	0	0.206
22910	ESAT-6 and CFP-10	20	1.87	0.822	0.022	1.57	0.0293	0.044	0	0.543	0.117	0.0293	0.0147	0.0954	0.066	0.00734	0.022	2.04	0.103	0.807	0.0367	0.147	0.0147	0.11	0.022	0.389	0.0514	0.47	0.088	0.044	0.0587	0.154	0.125	1.47	0.109	0	1.13	0.00729	0.0292	0.00729	0.16	0.0292	0	0	0.146	0.0146	0	0.00729	1.5
23010	ESAT-6 and CFP-10	20	4.25	1.65	0.0611	2.9	0.611	0.0611	0	1.22	0.641	0.0305	0.0305	0.458	0.55	0.0305	0.275	0.794	0.244	0.428	0.153	0.275	0.0611	0.214	0.0305	0.0611	0.214	0.0305	0.0305	0.0305	0.0611	0.0611	0.0611	0.803	0.516	0	1.53	0.0574	0.0382	0	1.38	0.134	0.0191	0	0.287	0.21	0.0191	0.0574	1.49
23110	ESAT-6 and CFP-10	20	6.78	1.13	0.149	1.74	0.0992	0.0921	0.0283	5.27	2.01	0.489	0.291	0.454	0.0496	0.0638	0.00709	1.6	0.248	0.773	0.156	0.0283	0	0.106	0.0142	2.15	0.971	1.49	1.13	0.0921	0.0354	0.184	0.177	4.85	5.47	0.424	1.08	0.00652	0.143	0	9.45	1.9	1.35	0.372	0.209	0.0456	0.0717	0.0196	0.658
23210	ESAT-6 and CFP-10	20	1.73	1.41	0.025	2.16	0.0333	0.0333	0	0.225	0	0.0167	0	0	0	0	0	2.54	0.0833	1.6	0.075	0.0916	0	0.108	0	0.0583	0	0.0833	0	0	0	0	0	0.208	0.887	0	0.53	0.149	0.0446	0	0.312	0	0	0	0	0	0	0	2.94
21310	ESAT-6 and CFP-10	30	0.0483	0.0967	0	0.193	1.01	0	0.0483	0	0	0	0	0	0	0	0	3.48	0	0.677	0	0	0.145	0.0483	0.0483	0	0	0	0	0	0	0	0	0.0238	0.357	0	0	0	0	0	0	0	0.0238	0	0	0	0.0238	0	3.04
21410	ESAT-6 and CFP-10	30	1.59	1.24	0.0435	23.3	0.13	0.609	0.0652	0.174	0	0.0217	0	0.13	0	0.0652	0	6.31	0.174	2.5	0.0652	2.33	0.0435	2.13	0.0652	0.0652	0	0.152	0	0.0217	0	0.0217	0.0217	1.7	0.0798	0	27.4	0.137	0.0228	0	0	0	0	0	0.0798	0	0	0	3.04
21510	ESAT-6 and CFP-10	30	9.23	1.96	0.228	0.999	0.0263	0.0526	0	1.51	0.438	0.175	0.0789	0.0701	0.0263	0.0175	0	0.412	0.0701	2.93	0.456	0.0175	0	0.175	0.0613	0.035	0.0175	0.429	0.237	0	0	0.0876	0.0263	6.81	2.33	0.121	0.676	0.00637	0.0382	0.00637	0.975	0.344	0.0319	0.00637	0.0319	0.0127	0.0255	0	0.0892
21610	ESAT-6 and CFP-10	30	2.8	0.113	0	5.42	0.099	0.0707	0	4.36	0.0141	0.0283	0	0.0141	0.0424	0.0283	0.0141	0.693	0.0283	0.325	0	0.184	0	0.0849	0.0141	0.099	0	0.0849	0	0	0	0	0	3.08	0.92	0.00829	4.05	0.0332	0.0995	0	0.497	0.00829	0.0332	0	0.00829	0	0.00829	0.00829	0.149
21710	ESAT-6 and CFP-10	30	1.14	0.0987	0	9.06	0.0564	0.113	0	0.0423	0	0	0	0.0987	0	0.0282	0	1.92	0.254	0.973	0.0846	0.987	0.0564	1.04	0.0564	0.0141	0	0.0846	0.0141	0	0	0.197	0	2.24	0.22	0.0152	4.73	0.0152	0.0683	0	0	0	0	0	0.106	0	0.00758	0	0.622
21810	ESAT-6 and CFP-10	30	5.99	1.19	0.0177	3.01	0.284	0.0177	0.00887	1.96	0.488	0.0444	0.00887	0.284	0.124	0	0	4.11	0.426	1.4	0.115	0.151	0.0177	0.0266	0	0.16	0.0887	0.186	0.0266	0.0177	0	0.00887	0.00887	1.92	1.75	0.00848	2.82	0.297	0.0339	0	1.52	0.144	0.00848	0	0.144	0.373	0	0	0.763
21910	ESAT-6 and CFP-10	30	10.1	0.532	0.0912	1.95	0.289	0.0456	0	0.608	0.35	0.0152	0.0152	0.122	0.076	0	0	2.43	0.395	1.17	0.258	0.076	0	0.106	0	0.228	0.0608	0.198	0.076	0.0152	0.0152	0	0.0152	1.25	0.42	0	1.89	0.103	0.0238	0	0.563	0.0317	0	0	0.0238	0.0396	0	0	1.97
22010	ESAT-6 and CFP-10	30	5.66	0.464	0.0181	2.41	0.205	0.0181	0	17.8	5.81	0.181	0.0483	1.06	0.211	0.0121	0.0181	1.75	0.205	0.814	0.0784	0.139	0.0181	0.0362	0.0121	1.2	0.645	0.603	0.223	0.217	0.0422	0.0724	0.0181	1.7	0.301	0.00972	0	0	0	0	40.5	4.24	0.326	0.0292	0.0194	0.0146	0	0	0.214
22210	ESAT-6 and CFP-10	30	6.54	0.644	0.0508	3.22	0.322	0.0169	0	5.08	1.59	0.186	0	0.373	0.119	0	0.0169	3.47	0.305	1.39	0.102	0.186	0.0508	0.0847	0.0169	0.712	0.237	0.593	0.136	0.0847	0.0678	0.169	0.0847	7.37	1.02	0.03	0.015	0	0	0	11.4	3.12	0.3	0.015	0	0	0	0	0.765
22310	ESAT-6 and CFP-10	30	7.19	1.07	0.0726	1.29	0.029	0.0145	0	1.22	0.595	0.0436	0	0.0726	0.0726	0	0	2.56	0.232	1.71	0.145	0.029	0	0.0436	0.0145	0.102	0.0581	0.131	0.0436	0.0145	0.029	0.0145	0	2.33	0.569	0.035	1.39	0	0.0175	0	2.07	0.193	0.0263	0	0.0438	0	0.00876	0	1.16
22410	ESAT-6 and CFP-10	30	3.18	0.0626	0.0104	2.35	0.146	0	0	5.26	1.35	0	0	0.292	0.198	0.0104	0.0209	2.12	0.292	0.303	0.0209	0.0522	0	0.0209	0	1.46	0.772	0.459	0.0939	0.125	0.115	0.125	0.0626	2.73	0.352	0.00618	0.192	0	0.0124	0	2.21	0.21	0.00618	0.00618	0.0124	0.00618	0	0	0.322
22510	ESAT-6 and CFP-10	30	2.99	0.472	0	9.61	0.866	0.157	0	0.787	0.157	0	0	0	0.157	0.0787	0	0.394	0.315	0	0	0	0.0787	0.0787	0	0.157	0.236	0	0	0	0	0	0	2.4	2.31	0	3.56	0.192	0	0	1.73	0	0.0962	0	0.769	0	0	0	0
22610	ESAT-6 and CFP-10	30	3.1	1.08	0.0354	1.7	0.159	0.0354	0	0.567	0.213	0.0354	0	0.177	0.0177	0	0	8.19	0.514	4.82	0.337	0.159	0.0177	0.0886	0.0532	0.142	0.266	0.0886	0.106	0.0886	0.0886	0.142	0.0177	1.21	3.02	0.00995	1.36	0.00995	0.0995	0	1.92	0.109	0.0995	0.0199	0.0597	0	0.00995	0	1.12
22710	ESAT-6 and CFP-10	30	1.26	0.556	0.0784	8.12	0.164	0.314	0.0214	0.128	0.0143	0.0143	0	0.0642	0.699	0.0143	0.356	0.856	0.0998	0.806	0.0499	0.299	0.0784	0.371	0.057	0	0.00713	0.0285	0	0	0.107	0	0.542	0.757	0.502	0.0494	4.21	0.206	0.165	0	0.189	0.00823	0.00823	0	0.0165	0.181	0	0.0247	0.667
22810	ESAT-6 and CFP-10	30	3.77	0.332	0	10.2	0.465	0.133	0	1.66	0.687	0.0222	0.0222	0.443	0.399	0.0665	0.0443	1.75	0.133	0.908	0.0665	0.266	0.0222	0.377	0.0222	0.0665	0	0.111	0.111	0.0665	0.0443	0.199	0.111	0.41	1.75	0.0152	3.44	0.0303	0.106	0	0.121	0	0.0152	0	0	0	0	0	0.744
22910	ESAT-6 and CFP-10	30	0.971	0.694	0.0231	2.5	0.0617	0.154	0.00771	1.28	0.2	0.0771	0.0231	0.725	0.108	0.293	0.0231	0.671	0.0154	0.671	0.0385	0.054	0.00771	0.401	0	0.0925	0.00771	0.316	0.1	0.0385	0.00771	0.324	0.0385	7.51	0.984	0.179	2.14	0.0569	0.065	0.00813	0.959	0.39	0.0163	0	0.276	0.0325	0.0407	0.00813	1.21
23010	ESAT-6 and CFP-10	30	2.42	1.15	0.128	1.23	0.0256	0.0767	0.0511	1.78	0.307	0.102	0.0256	0.281	0.384	0.0256	0.0767	0.767	0.0895	1.59	0.115	0.102	0	0.46	0.0511	0.281	0.0639	0.499	0.153	0.0639	0.0128	0.102	0.384	6.31	0.474	0.0486	0.978	0.00607	0.0182	0	2.99	0.613	0.0182	0.00607	0.182	0.0304	0.0425	0.00607	1.41
23110	ESAT-6 and CFP-10	30	1.95	2.18	0.0413	2.56	0.0516	0.124	0	6.44	1.01	0.764	0.134	0.712	0.0929	0.33	0.0413	2.11	0.0929	1.77	0.103	0.0619	0.0103	0.165	0.0206	0.929	0.155	1.53	0.382	0.0826	0	0.464	0.0206	0.274	0.718	0	2.62	0.00653	0.0914	0	3.69	0.0718	0.0522	0.0131	0.202	0.0261	0.0131	0	1.47
23210	ESAT-6 and CFP-10	30	0.849	1.36	0.0481	1.73	0.016	0	0	0.256	0	0.0801	0	0	0	0	0	1.75	0.016	2.12	0.0481	0.0641	0	0.0962	0	0.0962	0	0.0801	0	0	0	0	0	2.48	2.65	0.0302	2.86	0.0453	0.0377	0	0.143	0	0.0302	0	0	0	0	0	0.785
21310	ESAT-6 and CFP-10	42	0.591	0.546	0.0223	2.26	0.123	0.0446	0	0.279	0	0	0	0.0223	0.0223	0	0.0111	1.83	0.312	2.36	0.111	0.123	0.0334	0.19	0.0669	0.0111	0	0.078	0	0	0	0.0669	0.0111	0	0.174	0	0.133	0	0.00828	0	0.0414	0.0166	0	0.00828	0.224	0	0.133	0	1.95
21410	ESAT-6 and CFP-10	42	0.854	0.269	0.00689	0.103	0.0964	0.0275	0.00689	1.12	0.00689	0	0	0.0207	0	0.0138	0.0138	3.19	0.131	2.85	0.0551	0.0275	0	0.0138	0.0275	0.0482	0.00689	0.117	0	0	0	0.0482	0.0275	0	0.18	0	0.01	0	0	0	0.21	0.01	0	0	0.32	0.01	0.07	0.01	3.93
21510	ESAT-6 and CFP-10	42	3.47	3.9	0.274	3.68	0.152	0.358	0.0305	1.67	0.274	0.708	0.107	0.373	0.137	0.183	0.0761	0	0	0.777	0.0914	0	0.00761	0.0838	0.0305	0.00761	0	0.655	0.0914	0	0	0.175	0.0381	2.9	0.0734	0	0.498	0.00816	0.00816	0	2.02	0.294	0	0	0.0489	0.0326	0	0	1.43
21610	ESAT-6 and CFP-10	42	1.45	0.15	0	0.867	0	0	0	11.8	1.02	0.167	0	0.267	0.0833	0	0.0167	1.73	0.1	1.75	0	0.0167	0	0	0	1.1	0.2	1.77	0.0833	0.05	0.05	0	0.05	0.0878	0	0	0.0878	0	0.00976	0	75.7	1.17	0.0488	0	0.4	0.0293	0	0	0.0976
21710	ESAT-6 and CFP-10	42	1.18	0.567	0.0183	2.99	0.128	0.0274	0	4.12	0.228	0.119	0.0183	0.74	0.064	0.0914	0.0183	1.78	0.521	2.04	0.356	0.329	0.0914	0.228	0.137	0.603	0.0731	1.05	0.183	0.192	0.0274	0.219	0.0548	2.73	1.4	0.0738	7.39	0.162	0.162	0.0148	4.32	0.634	0.214	0.0295	0.996	0.059	0.0221	0	0.155
21810	ESAT-6 and CFP-10	42	5.32	4.5	0.301	2.09	0.132	0.229	0.0361	0.553	0.18	0.18	0.0962	0.217	0.782	0.108	0.0361	0.18	0.132	1.79	0.601	0.012	0	0.204	0.0481	0.0241	0	0.132	0.192	0.0241	0.132	0.168	0.0962	3.45	0.0917	0.0183	1.05	0.0183	0.00917	0	0.944	0.137	0	0	0.229	0.0733	0	0	0.944
21910	ESAT-6 and CFP-10	42	3.78	3.56	0.131	1.35	0.131	0.0561	0	1.12	0.206	0.243	0.0561	0.243	0.561	0.131	0.0936	0.786	0.0936	1.25	0.15	0.0374	0	0.0749	0	0.15	0.112	0.337	0.15	0	0.337	0.15	0.0749	1.11	0.0276	0	0.691	0.0276	0.0276	0	0.746	0	0	0	0.276	0	0	0.0276	1.33
22010	ESAT-6 and CFP-10	42	3.92	0.891	0.113	7.37	0.151	0.201	0.0126	4.32	0.966	0.163	0.0628	0.803	0.163	0.251	0.0251	0.904	0.151	1.17	0.113	0.251	0.0251	0.326	0.0251	0.439	0.151	0.49	0.213	0.163	0	0.351	0.0502	3.51	0.38	0.0652	3.88	0.0543	0.076	0	22.8	3.97	0.434	0.119	1.81	0.109	0.109	0.0109	0.0543
22210	ESAT-6 and CFP-10	42	2.11	3.63	0.0839	3.77	0.021	0.21	0.0105	0.168	0.0105	0.0315	0	0	0	0	0	0.871	0.021	2.31	0.0839	0.115	0	0.441	0.0315	0.0629	0	0.0944	0.021	0	0	0.0105	0	2.44	3.57	0.167	2.89	0.154	0.433	0	0.74	0	0.126	0	0	0	0	0	0.893
22310	ESAT-6 and CFP-10	42	1.56	1.5	0.028	1.71	0.028	0.0561	0	0.21	0	0.0421	0	0	0	0	0	0.912	0.0421	1.88	0.0701	0.0421	0	0.14	0	0.028	0.014	0.0421	0.014	0	0	0	0.014	0.856	0.951	0	1.48	0.0713	0.0476	0	0.0555	0	0.00793	0	0	0	0	0	2.63
22410	ESAT-6 and CFP-10	42	1.23	1.22	0.028	4.1	0.126	0.14	0	6.75	0.644	0.336	0.0841	0.588	0.14	0.182	0.042	0.757	0.028	0.869	0.0841	0.0841	0	0.294	0.028	0.743	0.0841	1.04	0.154	0.182	0.014	0.476	0.126	2.12	0.428	0.0217	0.652	0.0217	0.0145	0.00725	23	2.75	0.29	0.058	0.551	0.0942	0.058	0.0435	0.833
22510	ESAT-6 and CFP-10	42	0.715	0.572	0.0159	3.38	0.0477	0.0477	0	0.858	0.0477	0.0318	0	0.683	0.445	0.0159	0	2.76	0.159	1.7	0.0477	0.397	0	0.0794	0.0159	0.143	0.0635	0.302	0.0635	0.222	0.302	0.0794	0.0159	0.216	3.47	0.027	1.69	0	0.0898	0	0.332	0	0.018	0.00898	0.144	0	0.00898	0	1.27
22610	ESAT-6 and CFP-10	42	0.844	0.982	0.0393	2.95	0.0785	0.137	0.00982	0.501	0.0294	0.0491	0	0.206	0.0491	0.0883	0.00982	1.93	0.0589	1.46	0.0687	0.236	0.0294	0.206	0.0491	0.0393	0.0393	0.0883	0.0294	0.0883	0.00982	0.206	0.0393	0.404	2.13	0.0247	0.832	0	0.0742	0	0.214	0.00824	0.0247	0	0.033	0.0247	0.0165	0	1.29
22710	ESAT-6 and CFP-10	42	2.75	0.898	0	1.88	0.0986	0.011	0.011	1.42	0.219	0.011	0.011	0.0548	0.0329	0.011	0.011	2.2	0.0767	1.08	0.0438	0.0438	0.011	0.011	0	0.11	0.131	0.0657	0.0329	0.0329	0	0	0	2.61	0.508	0.0325	1.25	0.0649	0.0108	0.0108	2.19	0.173	0.0216	0	0.0865	0.0865	0	0	1.19
22810	ESAT-6 and CFP-10	42	5.26	1.45	0.0884	2.17	0.232	0	0	1.91	0.718	0.0552	0.011	0.0663	0.0442	0.011	0	1.08	0.155	0.762	0.0552	0.0221	0.011	0.011	0	0.254	0.0994	0.155	0.166	0.011	0	0	0.011	3.89	0.579	0.0395	0.882	0.079	0.0132	0	1.73	0.158	0.0132	0	0.0132	0.0395	0	0	0.408
22910	ESAT-6 and CFP-10	42	1.48	0.794	0.0284	0.813	0.113	0.0189	0	1.05	0.0662	0.0189	0.00946	0.00946	0.00946	0	0	1.84	0.0473	0.936	0.0189	0.104	0	0.0189	0.0189	0.293	0.132	0.123	0.0757	0.00946	0.0567	0.0284	0.104	1.31	2.13	0.00901	0.594	0.027	0.018	0	1.01	0.027	0.00901	0	0	0.018	0	0	0.82
23010	ESAT-6 and CFP-10	42	4.55	0.352	0.107	4.78	0.612	0.122	0	4.32	0	0.0153	0	0.0306	0	0	0	1.47	0.291	0.75	0.214	0.597	0.276	0.337	0.107	0.0459	0	0.0765	0	0	0	0.0153	0	1.39	2.31	0.133	1.58	0.133	0.144	0.0221	0.873	0.0111	0.0995	0	0	0	0	0	3.3
23110	ESAT-6 and CFP-10	42	1.53	0.229	0	3.96	0.0831	0	0	4.12	0.613	0.0312	0	0.239	0.0104	0	0	2.9	0.239	0.592	0	0.374	0.0104	0.0519	0.0104	1.61	0.488	0.447	0.166	0.104	0.0623	0.104	0.0415	2.13	1.73	0.0578	2.31	0.00826	0.0495	0	7.47	0.809	0.289	0.0248	0.272	0	0.0165	0	0.561
23210	ESAT-6 and CFP-10	42	1.03	0.128	0.00915	2.76	0.0549	0	0	0.467	0.146	0.0183	0	0.0549	0.00915	0	0	2.05	0.0641	0.284	0	0.101	0.0275	0	0	0.284	0.275	0.0824	0.183	0.0183	0.0641	0.0275	0.0641	1.68	0.544	0.00864	1.62	0.104	0.0259	0.00864	1.4	0.164	0.00864	0	0.0346	0.0259	0	0	3.18
21310	ESAT-6 and CFP-10	56	1.14	0.228	0.012	0.132	0	0.012	0	21	1.44	0.108	0	0.361	0.373	0	0.0841	0.216	0.012	0.12	0	0	0	0	0	1.38	0.325	0.276	0.0962	0	0.0361	0	0.0481	1.77	0.482	0.00731	0.541	0.0292	0.0219	0	1.43	0.132	0.0146	0	0.27	0.212	0.0439	0.0219	0.3
21410	ESAT-6 and CFP-10	56	2.29	1.01	0	4.52	0.23	0.0576	0	3.35	0.82	0.13	0.0432	0.417	0.144	0.0144	0.0432	0.518	0.0863	0.907	0.0144	0.0576	0.0144	0.072	0.0144	0.158	0.0288	0.245	0	0.0576	0	0.0288	0	0.661	0.947	0.022	0.0441	0	0.022	0	39.1	1.21	0.595	0.0441	0.463	0	0.0441	0	0.0441
21510	ESAT-6 and CFP-10	56	2.27	2.47	0.0609	5.14	0.284	0.173	0.0102	0.305	0.0203	0.0914	0	0.0203	0.0406	0.0711	0.0102	0	0	0	0	0.0102	0	0	0.0102	0	0	0.0102	0	0.0102	0	0	0.0102	1.38	0.366	0	3.47	0.0586	0.0439	0	0.176	0	0.0146	0	0	0	0	0	0
21610	ESAT-6 and CFP-10	56	1.72	0.735	0.0306	1.56	0	0	0	4.04	0.214	0.0613	0	0.123	0.153	0.0613	0.0306	0.98	0	0.888	0	0.0613	0	0	0	0.184	0.184	0.153	0	0.0306	0.0306	0.0306	0.0919	0.107	0.363	0	0.0213	0	0	0	46	0.32	0.619	0.0213	0.192	0.064	0.0213	0	0.107
21710	ESAT-6 and CFP-10	56	0.816	0.276	0.0125	1.15	0.0251	0.0251	0	0.201	0.0125	0	0.0125	0.0376	0.213	0	0.0251	0.803	0.0753	0.966	0.0627	0.0251	0.0251	0.0376	0.0376	0.1	0.0376	0.113	0.1	0	0.0376	0.0125	0.0627	3.43	0.242	0.0323	0.339	0.0404	0.0162	0.00808	5.18	0.557	0.0808	0.0162	0.0565	0.0969	0.0162	0	0.452
21810	ESAT-6 and CFP-10	56	1.57	0.797	0.0241	1.69	0.0724	0.00805	0	2.1	0.233	0.0644	0	0.0483	0.0402	0.0161	0	2.27	0.193	2.13	0.209	0.0965	0.00805	0.105	0.0161	0.177	0.0724	0.306	0.0644	0.0241	0	0.0483	0.00805	0.486	1.61	0	4.17	0.0137	0.164	0.00685	1.45	0.0411	0.089	0	0.0548	0.0274	0.0342	0.0137	0.836
21910	ESAT-6 and CFP-10	56	1.09	3.2	0.033	2.16	0.0825	0.165	0	0.742	0.0825	0.066	0.0165	0.099	0.148	0	0	0.561	0	1.29	0.214	0.0825	0	0.231	0.0495	0	0	0.28	0.066	0	0	0.0165	0.0165	0.16	1.39	0	23.9	0.0228	0.388	0	1.67	0	0.0913	0.0228	0.183	0.0685	0	0.0228	0.457
22010	ESAT-6 and CFP-10	56	2.93	3.27	0.164	4.18	0.0503	0.214	0.0252	1.81	0.503	0.0881	0.0503	0.289	0.365	0.0629	0.164	0.289	0.0881	2.13	0.516	0.0252	0.0126	0.352	0.0629	0.0503	0.0503	0.44	0.277	0.0252	0.0252	0.138	0.214	3.45	0.162	0.00809	0.0324	0	0	0	20	2.15	0.0971	0.0243	0.235	0.0647	0	0	0.154
22210	ESAT-6 and CFP-10	56	1.05	1.37	0.0299	13.4	0.657	0.0896	0.0299	0.358	0.0896	0.0597	0	0.0896	0.836	0	0.0597	0.567	0.0597	2	0	0.149	0.0597	0.776	0.0299	0.0896	0.209	0.597	0.0597	0.0299	0.239	0.0299	0.388	1.99	1.55	0.0255	1.86	0.102	0	0	0.382	0	0.127	0	0	0	0	0	0.229
22310	ESAT-6 and CFP-10	56	1.8	1.67	0.0754	1.82	0.0251	0.0754	0	1.08	0.176	0.088	0	0.151	0.113	0.101	0	0.088	0.0126	1.14	0.113	0	0	0.0251	0.0126	0.0251	0.0126	0.138	0.0251	0	0	0.088	0.0126	2.32	0.976	0.0375	0.394	0	0.0281	0	0.947	0.113	0.103	0.00938	0.113	0.0188	0.0281	0	0.216
22410	ESAT-6 and CFP-10	56	2.35	1.5	0.17	1.27	0.0283	0.0566	0	7.3	0.736	0.764	0	0.17	0.0566	0	0	0.226	0	1.1	0.141	0.0849	0	0.0849	0	0.17	0.113	0.905	0.0283	0.0283	0	0.0283	0	3.92	0.403	0.0252	0.616	0.0126	0.0126	0.0126	1.21	0.226	0	0.0126	0.101	0.0503	0	0	2.23
22510	ESAT-6 and CFP-10	56	0.973	0.421	0	0.762	0	0	0	0.605	0.0789	0	0	0.0263	0.237	0.0263	0	2.76	0.0526	1.31	0.0263	0.0526	0	0.0526	0	0	0	0.105	0	0.0263	0.0526	0	0.0263	0.682	0.379	0	1.11	0.0152	0	0	0.985	0.0758	0.0152	0	0.0303	0	0	0	0.773
22610	ESAT-6 and CFP-10	56	0.43	0.403	0	1.1	0.0268	0.0537	0	1.1	0.0268	0.0268	0	0.0805	0.134	0.0268	0	1.32	0.215	1.61	0.0268	0.0268	0.0268	0.161	0.0268	0.134	0.0805	0.322	0	0.0537	0.0268	0.134	0.0268	0.749	6.83	0.0922	4.64	0.023	0.622	0.023	0.38	0.0115	0.184	0.0115	0.23	0.0807	0.115	0.0691	0.426
22710	ESAT-6 and CFP-10	56	1.16	1.08	0.103	3.02	0.0375	0.16	0	1.94	0.328	0.141	0.0845	0.657	0.375	0.141	0.0938	0.0282	0	0.394	0.00938	0	0	0.0657	0	0	0	0.131	0.0188	0.0282	0	0.0938	0.0188	0.798	0.613	0.0204	2.52	0	0.0204	0	2.65	0.0716	0.0307	0.0102	0.521	0.215	0.0204	0.0102	0.286
22810	ESAT-6 and CFP-10	56	0.389	0.093	0	5.67	0.00547	0.00547	0	3.38	0.181	0.0109	0.00547	0.673	0.361	0.0328	0.0109	2.28	0.0493	1.3	0.0219	0.52	0.0109	0.389	0.00547	0.531	0.093	0.339	0.0438	0.301	0.0766	0.29	0.0602	0.194	0.201	0.00719	4.99	0	0.0503	0	4.9	0.0791	0.0503	0	0.632	0.0431	0.00719	0	1.88
22910	ESAT-6 and CFP-10	56	1.79	0.34	0	6.74	0.213	0.0638	0	2.1	0.659	0	0	1.93	0.191	0.0425	0	1.11	0.106	0.978	0.0213	0.361	0.0213	0.446	0.0213	0.213	0.0638	0.17	0.085	0.298	0.0213	0.361	0.0213	0.875	0.0785	0	3.84	0.0112	0	0	2.12	0.0561	0	0	0.438	0	0.0224	0	2.52
23010	ESAT-6 and CFP-10	56	1.64	0.616	0.0205	5.73	0.0513	0.0821	0	0.995	0.0924	0.0616	0.0103	0.349	0.4	0.0924	0.0513	0.462	0.0411	0.647	0.0411	0.144	0	0.277	0.0103	0.0205	0	0.133	0.0308	0.0718	0.0205	0.113	0.0718	0.651	0.71	0	3.57	0.0148	0.0592	0	2.49	0.104	0.0888	0	0.266	0.0444	0.0444	0	1.23
23110	ESAT-6 and CFP-10	56	2.67	0.15	0	2.53	0.015	0.015	0	1.29	0.3	0.015	0.015	0.09	0	0.015	0	1.44	0.24	0.72	0.12	0.12	0	0.135	0	0.06	0.06	0.135	0.06	0	0.015	0.045	0	3.36	0.944	0.0964	1.45	0.0193	0.0289	0	0.655	0.183	0.0193	0	0.0867	0.0578	0	0	1.53
23210	ESAT-6 and CFP-10	56	ND	ND	ND	ND	ND	ND	ND	ND	ND	ND	ND	ND	ND	ND	ND	ND	ND	ND	ND	ND	ND	ND	ND	ND	ND	ND	ND	ND	ND	ND	ND	2.01	0.188	0.0117	4	0.0235	0.0352	0	2.56	0.364	0.0117	0	0.399	0.0587	0	0	1.71
21310	ESAT-6 and CFP-10	90	1.22	0.034	0.0136	13.3	1.99	0.476	0.0612	26.5	9.91	1.45	0.639	25.1	7.59	1.82	0.904	0.0068	0	0	0	0.034	0.0136	0.102	0	0.292	0.184	0.462	0.728	0.918	0.415	0.898	0.857	1.48	0	0	9.83	0.144	0.072	0	35.7	12.1	0.324	0.18	15.2	2.23	0.468	0.108	0.072
21410	ESAT-6 and CFP-10	90	0.34	0.953	0.00739	0.924	0.214	0.0222	0.00739	0.177	0	0	0	0.0296	0	0	0	0.392	0.00739	0.414	0	0	0.00739	0.0222	0	0.00739	0	0.0148	0	0	0.00739	0	0	0.0439	1.02	0	0.0292	0.0146	0	0	0.775	0	0.0585	0	0.76	0.0146	0.322	0	0.146
21510	ESAT-6 and CFP-10	90	0.466	0.0683	0	0.273	0.00621	0	0	15.5	0.311	0.0621	0.00621	0.279	0.217	0.0124	0.0435	0.0621	0	0.0994	0	0	0	0.00621	0	0.0807	0.0248	0.199	0.00621	0.0124	0.00621	0.0124	0.0621	1.7	0.133	0.00951	0.637	0.00951	0	0	6.42	0.514	0.019	0.00951	0.285	0.038	0.00951	0	0.181
21610	ESAT-6 and CFP-10	90	1.29	0.018	0	9.25	0.027	0.045	0	4.91	0.774	0.018	0.045	0.054	0	0	0	0.989	0.027	0.171	0.009	0.171	0	0.063	0	0.378	0.171	0.045	0.072	0.045	0	0	0	1.65	0.665	0.0141	9.52	0.0141	0.156	0	4.21	0.368	0.0566	0.0141	0.156	0	0.00707	0	0.0424
21710	ESAT-6 and CFP-10	90	1.54	0.17	0.00947	0.814	0.0189	0.0189	0	2.38	0.246	0.0189	0.00947	0.161	0.142	0.0189	0.0189	0.635	0.0474	0.341	0.0568	0.0189	0	0.0189	0	0.0758	0.00947	0.0758	0.0189	0.00947	0.0189	0.0189	0.0474	2.31	0.0345	0	0.0482	0.00689	0.00689	0	7.04	0.806	0	0	0.2	0.0689	0	0	0.517
21810	ESAT-6 and CFP-10	90	ND	ND	ND	ND	ND	ND	ND	ND	ND	ND	ND	ND	ND	ND	ND	ND	ND	ND	ND	ND	ND	ND	ND	ND	ND	ND	ND	ND	ND	ND	ND	ND	ND	ND	ND	ND	ND	ND	ND	ND	ND	ND	ND	ND	ND	ND	ND
21910	ESAT-6 and CFP-10	90	1.55	1.3	0	3.54	0.207	0.197	0.0295	0.305	0.0689	0.00984	0	0.177	1.03	0.0197	0.285	1.39	0.059	0.61	0.059	0.0197	0	0.0394	0	0.0689	0.00984	0.197	0.0984	0.0984	0.128	0.148	0.216	3.59	1.23	0.0121	2.04	0.0485	0.115	0	0.873	0.218	0	0.00607	0.097	0.0121	0.0182	0	1.84
22010	ESAT-6 and CFP-10	90	3.59	0.628	0.0524	2.74	0.0733	0.168	0.0105	1.74	0.387	0.0524	0.0314	0.356	0.126	0.0419	0.0524	1.09	0.168	0.524	0.0733	0.241	0	0.0628	0.0105	0.251	0.0628	0.136	0.0733	0.0942	0.0209	0.0942	0.0419	1.62	0.274	0.0205	1.23	0.0342	0.0616	0	1.42	0.0958	0.0137	0.0137	0.089	0.0205	0.0342	0.0137	1.2
22210	ESAT-6 and CFP-10	90	1.09	0.0179	0	63.6	0.52	0.807	0.0179	0.233	0.144	0	0	0	0	0	0	0.215	0.0179	0.0718	0.0179	2.06	0.0179	1.47	0.0179	0	0.0359	0	0.0538	0.0359	0	0.0179	0	0.129	0.177	0	51.3	0.0161	0.806	0	0.0322	0.0161	0	0	0.0161	0	0	0	0.645
22310	ESAT-6 and CFP-10	90	3.66	1.4	0.0723	2.87	0.0964	0.12	0.0241	2.53	0.964	0.289	0.0241	0.506	0.0964	0.0482	0.0482	1.47	0.0964	0.915	0.0723	0.0723	0	0.169	0	0.217	0.0723	0.313	0.0723	0.0241	0.0482	0.0964	0.0482	2.06	0.206	0	1.09	0	0	0	1.85	0.348	0.0317	0	0.19	0.0317	0	0	1.73
22410	ESAT-6 and CFP-10	90	0.662	3.07	0.0709	3.45	0.0236	0.355	0	0.567	0.142	0.0946	0	0.0236	0	0.0236	0.0236	6.43	0.142	4.89	0.142	0.567	0.0473	1.61	0.0473	0.284	0	0.591	0.189	0.0709	0.0236	0.236	0.165	0.0711	5.27	0	1.09	0.0356	0.107	0.0119	0.083	0	0	0	0.0119	0.0119	0	0	1.78
22510	ESAT-6 and CFP-10	90	2.57	0	0	2.98	0.159	0.0796	0.0398	0.338	0.0796	0	0	0.0398	0.776	0	0.0597	2.27	0.0597	0.0994	0.0199	0.0994	0	0	0	0.0199	0.0199	0.0199	0.0199	0.0398	0.119	0.0398	0.0199	3.59	0.26	0.00962	1.29	0.0577	0.0674	0	0.674	0.154	0.00962	0	0.0866	0	0	0	2.57
22610	ESAT-6 and CFP-10	90	3.14	0.76	0.076	2.69	0.0253	0.228	0	0.38	0.253	0.076	0.0253	0.127	0.076	0.0253	0	1.37	0.177	0.862	0.076	0.177	0	0.33	0.0253	0.076	0.0253	0.304	0.0253	0.076	0.0507	0.0253	0.0253	3.65	1.32	0.0455	1.17	0.0569	0.0114	0	0.0683	0.0114	0.0114	0	0	0.0114	0	0	0.819
22710	ESAT-6 and CFP-10	90	6.81	2.72	0.239	5.61	0.159	0.239	0	0.366	0.111	0.0477	0.0477	0.0477	0.127	0.0159	0.0318	0.302	0.0477	1.83	0.159	0.0636	0	0.143	0.0159	0.0318	0.0159	0.207	0.0954	0	0	0.0636	0.0318	8.73	0.222	0.0222	1.28	0.0665	0	0	0.111	0.0443	0	0	0	0	0	0	0.82
22810	ESAT-6 and CFP-10	90	5.33	2.94	0.263	4.65	0.184	0.315	0.0263	0.446	0.21	0.0525	0.0525	0	0.263	0.0263	0	0.105	0	1.26	0.0788	0	0	0.158	0.0525	0	0	0.158	0.0525	0	0	0.0263	0	5.59	0.179	0	2.29	0.0359	0	0	0.215	0	0	0	0	0	0	0	0.394
22910	ESAT-6 and CFP-10	90	1.8	3.9	0.137	2.68	0	0.382	0	0.355	0.0546	0.0819	0	0	0.137	0.0273	0.0819	0.573	0	2.73	0.164	0.0546	0.0546	0.492	0.0273	0.0546	0.0273	0.3	0.137	0	0	0.164	0.0546	3.81	0.177	0	2.34	0	0	0	2.19	0.325	0	0	0.207	0	0.0296	0	2.01
23010	ESAT-6 and CFP-10	90	1.27	0.177	0	1.71	0.106	0.0354	0.0236	0.13	0.0236	0	0	0.0118	0.59	0	0.106	2.61	0.0236	0.319	0.0236	0	0	0.0354	0	0	0	0	0	0	0.118	0.0118	0.189	1.17	0	0	1.72	0.0446	0.0112	0	0.982	0.0669	0	0	0.134	0	0	0	0.535
23110	ESAT-6 and CFP-10	90	3.09	0.697	0.0498	2.51	0.0747	0.0996	0	2.24	0.548	0.0996	0	0.423	0.0996	0.0249	0	2.39	0.199	1.89	0.174	0.299	0.0249	0.448	0.0249	0.523	0.199	0.822	0.349	0.124	0	0.373	0.0249	2.07	0.136	0	2.44	0.0151	0.0303	0	4.19	0.454	0.0151	0	0.182	0.0454	0	0	8.96
23210	ESAT-6 and CFP-10	90	1.05	2.38	0.0241	3.33	0.0482	0.12	0	0.181	0.0482	0.0843	0	0.12	0.0482	0.0482	0.0361	0.482	0.012	3.74	0.157	0.0361	0	0.205	0	0.0361	0	0.289	0.0843	0.0241	0	0.0722	0.012	1.29	1.03	0	1.19	0.0536	0.0429	0.0107	0.88	0.107	0.0215	0	0.0966	0.0107	0.0107	0.0107	0.622
[truncated: 45 more columns]
