# Supplementary material for: Computational and Empirical Studies Predict Mycobacterium tuberculosis-Specific T Cells as a Biomarker for Infection Outcome
Source: PLoS Comput Biol. 2016 Apr 11;12(4):e1004804. doi: 10.1371/journal.pcbi.1004804 (PMC4827839; doi:10.1371/journal.pcbi.1004804)
Supplement: S5 Table — (XLS) [file pcbi.1004804.s016.xls]

## Sheet: Final Monkey Data
					CD4					CD8
MN	TP	CBC: Postinfection	Equal Days	CD3/uL	CD4/uL	CM/uL	EM/uL	N/uL	TD/uL	CD8/uL	CM/uL	EM/uL	N/uL	TD/uL
1512	Pre Infection	0	0	3517.39	1660.21	446.596	265.633	733.812	215.827	1336.61	363.557	163.066	562.712	247.273
1712	Pre Infection	0	0	1958.74	1067.51	135.574	51.454	729.11	151.587	558.24	51.5814	11.2206	395.792	99.9249
1812	Pre Infection	0	0	1530.36	889.139	219.617	105.808	473.022	90.6922	321.376	111.196	43.0643	117.302	49.8132
2112	Pre Infection	0	0	-	1212.98	172.244	143.132	598.001	299.607	852.692	75.2075	50.3088	520.142	207.204
2312	Pre Infection	0	0	-	1440.23	331.253	257.801	652.424	197.312	1626.69	244.003	174.056	824.731	385.525
2612	Pre Infection	0	0	2775.63	1149.11	436.662	276.936	365.417	69.9808	1318.42	657.894	147.664	403.438	108.902
2712	Pre Infection	0	0	3370.32	1472.83	213.56	226.816	636.262	397.664	1442.5	118.429	85.5401	741.443	496.219
17211	Pre Infection	0	0	-	2480.16	277.778	324.901	1212.8	662.202	1224.03	80.6633	55.8156	731.968	356.192
17411	Pre Infection	0	0	-	1618.44	406.23	163.463	835.118	213.635	1585.07	426.385	179.113	787.782	191.794
1512	D10	10	10	2897.65	1440.13	401.797	169.936	684.063	185.777	1370.59	430.365	111.155	527.677	301.53
1712	D10	10	10	1853.94	1186.52	255.102	58.7328	715.473	157.807	567.306	62.4036	9.474	377.258	118.567
1812	D10	10	10	1546.8	1121.43	220.921	128.964	608.935	161.486	399.073	109.346	47.0907	146.859	95.7776
2612	D10	10	10	2915.14	1460.48	527.234	258.506	554.984	120.782	1349.71	596.571	110.541	475.097	167.364
2712	D10	10	10	2312.33	1167.72	218.364	224.203	418.045	307.111	1052.11	110.471	65.5463	483.97	392.436
1512	D20	20	20	3373.82	1487.86	422.551	307.986	529.677	229.13	1305.67	266.357	186.711	451.762	400.841
1712	D20	20	20	1255.18	641.395	230.261	166.763	143.672	100.699	454.374	95.4185	49.5267	198.107	111.322
1812	D20	20	20	1753.29	1211.52	271.381	239.882	489.455	210.805	376.957	98.3859	73.8836	107.81	96.878
2112	D20	20	20	1479.72	807.927	135.732	89.6799	429.817	152.698	488.308	44.0942	16.6025	327.166	100.591
2312	D20	20	20	2734.2	918.691	278.363	158.934	371.151	110.243	1618.65	169.958	83.684	862.739	503.399
2612	D20	20	20	1924.61	919.963	310.947	281.509	235.51	91.9963	877.621	383.52	178.157	197.465	118.479
2712	D20	20	20	2777.14	1399.68	176.359	233.746	494.086	495.485	1121.96	93.1229	95.9278	422.98	509.371
17211	D20	20	20	3107.1	1758.62	230.379	230.379	828.31	471.31	1000.49	113.055	86.0419	469.229	332.162
17411	D20	20	20	2734.82	1318.18	417.864	160.818	651.182	89.6364	1255.28	588.727	136.826	434.327	95.9035
1512	D30	30	30	3046.46	1663.37	316.04	168	944.794	234.535	1218.59	279.056	157.198	470.374	311.958
1812	D30	30	30	1585.93	1159.31	207.517	172.737	621.391	158.826	317.185	74.2213	39.0138	117.993	85.64
2112	D30	30	30	1770.91	855.35	103.497	85.535	434.518	231.8	850.038	68.428	19.0408	555.075	208.259
2312	D30	30	30	2687.58	975.592	316.092	159.997	399.017	99.5103	1617.92	250.778	76.0424	876.914	414.188
2612	D30	30	30	1897.13	1032.04	318.899	243.561	382.886	85.9686	741.776	247.011	92.722	268.523	133.52
17211	D30	30	30	2489.75	1384.3	250.559	209.03	524.65	400.063	993.411	136.097	98.447	415.246	342.727
17411	D30	30	30	3341.91	1614.14	442.275	203.382	766.718	200.154	1677.64	696.22	219.771	558.654	202.994
2112	D42	42	42	1375.2	602.338	192.146	163.836	133.117	113.239	732.982	64.5757	32.691	355.496	279.999
2312	D42	42	42	2087.3	728.468	321.983	186.488	126.025	94.7009	1335.87	347.327	90.973	480.914	416.792
17211	D42	42	42	1511.3	1050.35	324.559	342.415	192.214	191.164	421.652	90.6552	53.9715	133.242	143.362
17411	D42	42	42	2024.14	1018.14	442.892	322.751	189.374	62.9211	888.597	422.083	125.292	214.152	127.069
1512	D42	43	42	2360.6	1248.76	340.911	159.841	561.941	186.065	922.995	279.667	85.1001	392.273	166.139
1812	D42	43	42	1509.75	1177.61	260.251	188.417	441.602	287.336	298.93	89.6791	41.5513	107.316	60.085
2612	D42	43	42	2046.26	986.299	287.999	339.287	204.164	154.849	953.559	351.863	201.201	228.854	172.594
2712	D42	43	42	1876.94	863.391	124.328	172.678	271.968	294.416	977.885	102.678	97.7885	388.22	389.198
1512	D56	56	56	2137.84	919.272	273.943	210.513	291.409	143.406	878.653	246.902	135.313	304.893	191.546
1812	D56	56	56	876.96	598.964	188.075	92.8394	252.763	65.287	243.795	89.9603	38.032	77.0392	38.5196
2112	D56	56	56	2408.56	1170.56	190.801	217.724	376.92	385.114	1158.52	130.912	149.449	344.08	534.077
2312	D56	56	56	2531.34	1126.45	207.266	375.107	269.221	275.979	1318.83	135.839	179.361	327.069	676.559
2612	D56	56	56	2319.24	1008.87	423.725	234.058	290.554	60.6331	1261.67	550.087	146.353	441.583	124.653
2712	D56	56	56	1135.95	430.526	55.1074	65.44	167.905	142.504	665.668	57.5138	44.0007	302.213	261.608
17211	D56	56	56	2678.12	1622.94	219.097	309.982	491.751	602.111	985.548	69.8754	79.7308	311.433	524.312
17411	D56	56	56	2605.14	1393.75	458.544	268.994	519.869	144.95	1154.08	514.718	184.652	287.365	166.187
1512	M3	84	84	4098.63	2028.82	430.11	189.898	1158.46	249.545	1606.66	437.012	124.034	759.951	285.986
1812	M3	84	84	2591.62	1865.96	393.718	197.792	1052.4	222.05	627.171	173.099	56.5081	277.21	120.417
2112	M3	84	84	2481.12	1339.8	214.368	170.155	631.047	324.232	1017.26	96.8429	53.7112	580.854	285.849
2312	M3	84	84	3279.1	1646.11	582.722	357.205	511.939	194.241	1491.99	247.67	107.572	714.663	422.233
2612	M3	84	84	3533.54	1696.1	169.61	131.278	881.973	513.919	1752.64	108.138	62.0434	962.198	620.434
2712	M3	84	84	3969.71	1381.46	447.593	310.828	495.944	128.337	2234.95	990.081	250.314	737.532	257.019
17211	M3	84	84	2621.81	1557.35	232.046	200.899	619.827	504.583	870.44	50.5726	33.2508	421.293	365.585
17411	M3	84	84	2230.99	1302.9	462.53	161.56	577.185	101.887	852.24	482.368	90.3374	219.878	59.742
2112	M4	111	111	1834.56	1027.35	161.295	161.295	382.176	322.589	765.012	93.3314	45.7477	389.391	236.389
2312	M4	111	111	2944.62	1177.85	409.891	286.217	328.62	153.12	1663.71	272.848	142.58	720.387	529.06
17211	M4	111	111	3342.53	1965.41	277.122	233.883	792.059	662.342	1220.02	71.4933	52.095	564.871	531.93
17411	M4	111	111	1398.67	732.903	340.067	131.923	222.803	38.4041	626.604	261.921	78.3255	219.938	65.7934
1512	M4	113	111	3017.22	1345.68	392.939	231.457	492.52	230.112	1421.11	400.754	138.132	608.236	274.275
1712	M4	113	111	1962.48	1044.04	251.613	117.976	436.408	238.041	818.354	58.0213	29.0516	483.647	247.961
1812	M4	113	111	2849.15	1746.53	522.212	354.545	588.58	282.937	948.766	267.552	111.954	383.302	185.958
2612	M4	113	111	2789.96	1018.34	389.004	251.529	255.602	123.219	1660.03	737.052	220.784	493.028	209.163
2712	M4	113	111	2274.48	1016.69	211.472	244.006	331.442	229.773	1180.46	100.221	55.8355	690.566	334.069
1512	M5	140	140	2923.43	1338.93	404.356	226.279	476.659	231.635	882.874	237.493	90.0532	364.627	190.701
1712	M5	140	140	1009.42	567.295	150.333	108.353	187.775	120.834	368.439	48.634	30.5068	179.061	110.163
1812	M5	140	140	1666.69	1306.69	375.019	167.256	571.022	193.389	325.005	105.952	34.7755	130.327	53.9508
2112	M5	140	140	2764	1417.93	314.78	163.062	745.831	192.838	1249.33	246.117	77.958	758.341	167.41
2312	M5	140	140	3081.65	1362.09	472.645	316.005	84.4495	488.99	1599.38	214.316	276.692	8.50868	1100.37
2612	M5	140	140	3191.25	1203.1	538.989	273.104	293.557	98.2934	1739.23	850.484	292.191	413.937	182.619
2712	M5	140	140	1003.88	478.853	80.4472	79.0107	178.612	140.783	503.95	46.8673	30.4386	252.479	174.367
17211	M5	140	140	3372.58	1993.19	291.006	106.835	1227.81	368.741	1187.15	89.8671	42.025	732.47	322.904
17411	M5	140	140	1707.1	889.399	348.644	117.401	286.387	136.967	775.023	181.355	44.7189	207.706	341.01
1512	M6	167	167	1842.91	969.372	312.138	203.568	307.291	146.375	600.789	162.213	61.8813	247.525	129.17
1712	M6	167	167	761.145	447.553	69.3708	87.2729	155.301	135.609	265.64	26.4311	28.4234	109.975	100.943
1812	M6	167	167	1545.36	1101.84	340.469	255.627	333.858	171.887	355.433	110.184	69.3094	102.009	74.2855
2612	M6	167	167	2097.58	943.909	352.078	319.985	179.343	92.8807	1034.1	416.744	267.833	208.889	140.638
2712	M6	167	167	1855.71	872.184	152.632	191.008	278.227	250.317	925.999	111.12	93.5259	390.772	329.656
2112	M6	168	167	2254.98	958.366	224.258	125.546	551.061	57.4062	1064.35	173.489	80.252	771.654	39.7003
2312	M6	168	167	2801.95	997.495	451.865	123.689	405.98	16.6582	1787.65	289.599	174.832	1233.48	89.2035
17211	M6	168	167	3974.88	1208.36	339.55	252.548	549.805	65.4933	2532	402.588	210.915	1807.85	108.623
