# Supplementary material for: Computational and Empirical Studies Predict Mycobacterium tuberculosis-Specific T Cells as a Biomarker for Infection Outcome
Source: PLoS Comput Biol. 2016 Apr 11;12(4):e1004804. doi: 10.1371/journal.pcbi.1004804 (PMC4827839; doi:10.1371/journal.pcbi.1004804)
Supplement: S6 Table — (XLS) [file pcbi.1004804.s017.xls]

## Sheet: NHP data for Figure 4
		% of any cytokine + T (memory) cells
M.No	Days	CD4/CM	CD4/EM	CD4/Naive	CD4/TD	CD8/CM	CD8/EM	CD8/Naive	CD8/TD
1512	0	0	0	0	0	0	0	0	0
1512	10	1.5	1.8	0.4	1.5	0.5	0.3	0	0
1512	20	0	0	0	0	0	0	0	0
1512	30	0	0	0	0	0	0	0	0
1512	42	0.6	0.8	0.2	0.8	0.2	1.8	0.1	0.5
1512	56	0	0	0	0	0	0	0	0
1512	90	3.4	5.3	1.8	3.7	2.1	4.7	2.9	2.9
1512	120	7.1	2.4	4.5	3.2	2.2	0	4.5	4.9
1512	150	1.1	0.8	1.4	1.3	1.1	0	1.7	1
1512	180	3.4	8	2.5	5.7	3.7	7.5	1.1	4
1712	0	0	0	0	0	0	3.8	0	0
1712	10	0	0	0	0	0	0	0	0
1712	20	0	0	0	0	0	0	0	0
1712	120	1.6	2.9	0.9	0	0	0	0.2	0
1712	150	2.9	3.1	1.8	1.4	2.1	2	0.5	0.2
1712	180	0	0	0	0	0	0	0	0
1812	0	1.7	3.4	1.6	4.6	2.2	2.8	3.3	4.1
1812	10	0	0	0	0	0	0	0	0
1812	20	0	0.3	0.1	1.2	0	0.7	0	0
1812	30	0	0	0	0	0	0	0	0
1812	42	1.1	1.9	0.2	1.7	1.3	1	1.4	1.9
1812	56	0.1	0	0.3	0	0.6	0.7	1.3	1.5
1812	90	0.6	1.2	0.4	0.6	0	0	0.4	0.9
1812	120	0	0.1	0.6	0	0.3	0	0	0
1812	150	6.1	9.1	2.6	3.2	5.9	10.5	2.2	5.3
1812	180	3.6	7.2	2.5	6.3	4.3	5.9	2.5	4.2
2112	0	0	0	0	0	0	0	0	0
2112	10	0	9.5	0.3	1.7	0	1.7	1.1	1.6
2112	20	7.3	8.4	5.3	5.4	5.4	6.8	4.5	3.8
2112	30	0	0	0	0	0	0	0	0
2112	42	0	0	0	0	0	0	0	0
2112	56	0	0	0	0	0	0	0	0
2112	90	0	0	0	0	0	0	0	0
2112	120	5.5	2.3	2.7	0	3.8	0.3	4.9	1.3
2112	150	0	0	0	0	0	0.1	0	0
2112	180	0	0.2	0	0	0	0.1	0	0
2312	0	0.7	0.5	0.2	0	0	0	0	0
2312	10	0	0	0	0	1	1.2	0.3	0
2312	20	0.8	1.8	0	0	0	0	0	0
2312	30	0	0	0	0	0	0	0	0
2312	42	1.9	3.5	0	1.9	0.7	0.2	1.7	0.8
2312	56	0	0	0	0	0	0	0	0
2312	90	0	0	0	0	0	0	0	0
2312	120	0	1.5	0.3	0	0	0.2	0	0.3
2312	150	0	0	0.2	0	0	0	3.8	0
2312	180	0	0	0	0	0	0	0	0
2612	0	2	1.6	1.7	6.4	1.3	3.4	2	1.2
2612	10	4	5.5	0.6	0.7	2.1	1.7	1.7	0.1
2612	20	0	0	0	0	0	0	0	0
2612	30	0	0	0.2	0	0	0	0.1	0
2612	42	0	0.4	0	0.8	0.1	0.5	1.1	0.4
2612	56	6.8	6.3	6	3.3	6.2	4.3	13.7	11.2
2612	90	30.1	8.7	1.3	1.6	1.7	2.9	1.5	1.6
2612	120	0	0	0	0	0	0	0	0
2612	150	3.2	7.9	3.4	1.4	2.5	4.5	2.6	1.1
2612	180	0	0	0.7	0	0	0.3	0.4	0
2712	0	0	0	0	0.2	0	0.4	0.3	0.2
2712	10	1.8	4	0.5	0.4	1.9	6.6	1.6	1
2712	20	0.5	0	0	0.1	0.7	0	0	0
2712	30	0	0	0	0	0	0	0	0
2712	42	0.3	0	1	0.9	1.1	2.4	2.6	2
2712	56	1.6	3	0.6	0	1.8	0.4	1.9	0.6
2712	90	0	0	0	0	0	0	0	0
2712	120	0	0	0	0	0	0	0	0
2712	150	2	3	1.8	0.3	2.4	0	1.9	1.5
2712	180	0	0	0	0	0	0	0	0
17211	0	0	0	0	0	0	0	0	0
17211	10	0	11.9	0	0	0	0	0	0
17211	20	0	0	0	0	0	0	0	0
17211	30	6.1	7.3	1.6	0.8	1.7	2	2.1	1.5
17211	42	0	0	0	0	0	0	0	0
17211	56	0	0	0	0	0	0	0	0
17211	90	6.8	9.2	2.9	3.1	2.4	2.2	3.2	2.7
17211	120	0.5	2.5	0	0	2.9	0.3	0.2	0
17211	150	0.6	0.2	0.8	1.4	1.3	1	2.4	2.9
17211	180	0	0	0	0	0	0	0	0
17411	0	1.3	3.4	0.3	0	0.1	0	0.8	0
17411	10	0	0	0	0	0	0	0	0
17411	20	0	0	0	0	0	0	0	0
17411	30	4.2	3.9	0.8	3.1	2.8	3.8	1.4	0.1
17411	42	0	0	0	0	0	0	0	0
17411	56	0	0	0	0	0	0	0	0
17411	90	0.5	0.8	0.1	0	2.5	4	2.7	3.9
17411	120	3.3	5.6	0.7	0	2.5	8.2	1.7	2.7
17411	150	0	0.7	0.9	8.8	0.7	0.7	3.9	2.7
21310	10	8.077	7.85105	10.6379	19.4448	19.6675	13.744	24.1794	33.8945
21310	120	7.45525	17.5048	5.752	7.75015	2.67775	1.6585	5.0566	5.5978
21310	180	18.065	15.0395	3.1568	25.5137	7.36775	12.613	3.31239	27.4735
21310	20	9.9979	12.7393	9.24205	11.8433	9.2214	3.0825	9.8138	4.3148
21310	42	6.9622	14.9022	2.5153	2.8385	4.79505	2.049	NaN	2.155
21310	56	2.55435	18.242	5.77335	9.9635	1.21025	3.3712	2.45014	1.83285
21410	10	2.87	1.8478	7.4505	1.866	0.4585	5.405	11.3533	6.04
21410	120	2.4288	7.0163	9.6816	9.93985	1.688	3.1285	3.7499	3.9183
21410	150	21.7193	23.7252	27.3426	25.6219	31.411	17.8975	26.9695	22.625
21410	180	11.6516	14.0152	3.1169	21.806	10.1825	10.9675	9.14645	24.405
21410	20	1.8767	4.659	2.8867	2.117	3.7555	2.428	3.2109	2.833
21410	30	9.779	9.0125	5.0575	5.3248	5.094	1.0235	4.08838	3.97865
21410	42	1.9472	1.24695	2.54375	4.267	1.2474	1.29165	2.00765	0.2985
21410	56	1.8044	7.35505	2.57975	8.123	0.6715	0.4145	2.3821	0.615
21410	90	0.1131	0.4998	1.23455	1.47	0.7035	1.4085	2.207	4.304
21510	10	3.956	1.6125	3.2544	0.34185	0.4635	0.494	1.0711	0.4275
21510	120	1.59055	5.13275	1.67	4.6235	2.38835	5.2587	1.8646	4.4461
21510	150	15.3564	17.4406	9.1392	15.166	15.4911	20.1785	11.541	14.3195
21510	180	11.5378	15.9824	4.0901	23.6074	22.5097	14.5116	8.30435	23.8645
21510	20	0.55855	1.0735	1.09212	4.266	3.8512	5.1929	1.9458	4.59135
21510	30	3.7331	2.3133	3.64795	3.79015	1.3341	5.86305	2.1387	3.08665
21510	42	1.8542	5.7371	3.6647	10.2179	0.5478	1.0664	2.15205	1.7925
21510	56	2.9595	9.9535	1.92475	2.7328	1.499	2.733	1.8148	0.8413
21510	90	8.15695	11.6364	3.0736	3.522	1.27495	1.8335	3.05975	1.93635
21610	10	6.6775	1.109	20.385	6.6	4.321	6.148	0.5462	0.22095
21610	120	11.39	18.046	5.1866	8.2827	8.1567	7.928	5.27545	7.0134
21610	150	11.3633	17.1245	3.8401	15.8085	16.6605	10.0915	3.82465	11.4985
21610	180	17.4056	21.7372	3.94645	13.706	24.128	20.3345	8.15079	25.0505
21610	20	5.0034	1.085	3.9933	12.1795	3.5233	3.4615	12.8909	8.78615
21610	30	1.5807	0.758	1.14805	2.7683	1.81715	3.332	0.7161	0.5548
21610	42	4.3658	11.455	9.06645	9.762	6.28205	5.4036	17.4329	12.3325
21610	56	2.73765	12.235	7.2375	14.785	2.449	7.417	11.634	2.79
21610	90	2.1238	2.61025	2.16715	3.97015	2.31495	2.2035	0.8236	1.72405
21710	10	1.0575	0.5567	22.115	5.75255	0.907	0.2245	0.0327	0.53215
21710	120	9.1702	10.5185	5.159	16.701	3.1183	10.0786	4.57355	7.5956
21710	150	3.9709	6.275	4.376	10.983	6.4092	4.945	5.2947	16.671
21710	20	2.2877	4.4285	5.1057	9.917	13.9784	10.199	11.6153	15.6875
21710	30	2.24205	2.1561	6.5174	3.484	3.347	3.437	4.08465	1.21155
21710	56	0.6021	5.40655	1.92925	18.0675	2.2331	2.2035	3.66441	4.559
21710	90	1.0314	4.015	2.7547	3.958	2.4718	1.8324	4.88085	3.1376
21810	10	0.7289	10.6595	2.5437	5.3905	2.09	1.192	3.0014	4.97
21810	180	5.4388	7.5785	4.3745	2.39855	2.27175	1.731	1.4344	5.366
21810	20	2.20955	11.509	4.4466	20.262	1.095	0.8738	0.1457	3.763
21810	30	2.9491	7.8249	4.0841	5.703	0.95065	3.05485	2.53435	2.119
21810	42	4.7145	14.7174	8.1867	8.6695	2.9118	8.1279	10.943	6.4405
21810	56	1.48435	15.5513	2.7783	6.0135	1.3118	2.2933	5.9703	5.78115
21910	10	1.28105	14.8115	2.0397	5.153	1.2986	1.19645	11.3239	5.7936
21910	150	4.55715	1.635	1.9229	1.2381	14.791	0.99345	6.6656	5.73095
21910	180	1.36325	2.121	1.7455	7.6175	4.31855	7.2569	3.00425	6.584
21910	20	3.3901	2.403	10.7202	12.008	16.9487	3.2815	5.04385	2.151
21910	30	0.89245	7.33405	1.34635	6.176	6.75345	6.66895	1.4953	2.6495
21910	42	4.0402	3.62105	6.3569	5.46	4.3885	2.3593	7	2.0805
21910	56	2.30245	14.8634	3.5084	7.625	4.33545	16.6365	13.9664	9.871
21910	90	8.8277	12.1385	5.7511	7.54075	2.0757	5.6131	10.5019	8.1074
22010	10	0.3351	7.3845	1.10365	4.0695	1.6825	1.2405	1.76214	0.9585
22010	120	9.12235	18.832	4.2375	9.4126	14.5105	9.2273	2.33455	7.6561
22010	150	7.321	7.8404	8.2174	13.7055	14.9079	6.695	9.45451	8.905
22010	180	12.2006	4.7065	1.3937	3.7215	10.6415	7.143	1.68155	19.668
22010	20	1.09755	2.2897	0.7743	0.53435	4.704	1.88475	4.86735	1.7793
22010	30	1.1471	3.16785	5.06955	3.05405	6.44	2.15235	2.9424	0.9451
22010	42	1.48675	11.7545	2.4727	7.363	11.4042	9.845	8.7031	7.5712
22010	56	2.581	4.4815	10.7053	17.4598	7.6625	7.39305	4.14975	16.8645
22010	90	0.4335	1.062	1.6273	1.7115	2.94355	0.897	1.22838	1.7159
22210	10	0.0982	3.17445	0.5558	3.3295	0.24905	0.4	3.26665	1.7391
22210	120	10.8569	13.7815	4.8615	2.25565	15.534	4.616	5.4734	3.88875
22210	150	6.14945	11.4204	5.4336	4.5594	15.9308	27.41	13.1395	12.913
22210	180	6.895	6.833	3.07055	8.7028	8.6632	6.22	14	51.075
22210	20	15.4008	2.02685	40.5517	39.4506	4.5385	0.2604	8.7115	0.94655
22210	30	6.6056	8.794	23.9845	21.9615	4.569	2.3315	22.9508	16.9695
22210	42	0.33635	1.6725	1.4685	1.19725	4.947	6.226	22	7.70315
22210	56	3.125	2.057	3	4.465	3.16	3.4615	21.023	0
22210	90	5.9158	2.1805	4.38095	3.39	13.8865	3.4525	3.88405	3.042
22310	10	1.61075	9.8755	6.3694	13.1063	2.43555	1.629	2.04485	1.2155
22310	20	0.36805	3.7	0.3006	2.126	0.8364	0.273	0.046945	0.2495
22310	30	0	0	0	0	0	0	0	0
22310	42	3.35895	7.014	3.4755	6.861	1.9425	1.8924	4.06105	3.507
22310	56	1.97315	4.774	4.55425	8.3204	3.79455	3.659	3.00655	3.3889
22310	90	0.76465	2.466	3.3256	3.9065	1.6565	2.617	2.65655	2.918
22410	10	1.16135	6.99555	8.5677	11.1082	4.1245	1.94425	12.8196	6.2654
22410	120	2.66605	13.0764	5.1876	15.221	3.2334	2.0256	5.499	0.3992
22410	150	1.5383	3.02395	6.2377	3.75	1.37165	0.76425	4.11166	3.5075
22410	180	7.4805	11.032	6.39615	3.4685	2.56245	12.623	3.99585	1.8355
22410	20	5.9785	7.3079	8.9298	8.51885	26.8487	8.32055	7.21675	3.32175
22410	30	0.77055	6.62565	13.6125	18.1099	5.5402	2.5572	7.3526	6.15949
22410	42	1.48625	2.18595	14.8685	21.4423	3.0769	2.2401	20.5951	28.5642
22410	56	7.7897	8.2223	18.5721	20.3565	6.353	6.48605	12.5146	17.0097
22410	90	4.94975	4.428	14.9868	3.977	9.62005	3.337	6.27945	1.38375
22510	120	4.2698	14.2959	11.0195	9.8305	5.0088	6.9375	17.5995	11.1885
22510	150	4.056	6.28765	5.4696	2.5054	3.784	1.61125	11.7517	1.26515
22510	180	3.14	6.8052	1.6856	5.879	0.4315	0.9559	1.716	0.5665
22510	20	6.6575	4.272	32.373	22.092	6.108	6.1045	24.131	9.0965
22510	42	6.356	13.901	8.2828	11.2885	5.0265	7.67705	8.2117	6.477
22510	56	3.59935	18.154	2.35455	2.5439	1.16905	4.4815	4.36825	1.95755
22510	90	0.63	6.2591	3.0821	3.05075	1.3298	1.8415	4.02445	1.42445
22610	10	1.39015	2.68945	5.62895	20.246	2.19475	3.50195	9.3024	5.4707
22610	120	16.1852	15.267	15.8442	30.4818	19.7535	8.825	10.7825	6.50665
22610	150	0.1637	0.0517	1.2027	1.8375	1.0745	0.428	2.13353	0.924
22610	180	3.90945	3.2935	2.6045	3.37155	2.15465	2.97955	1.60635	0.5075
22610	20	5.33475	10.6625	15.6511	25.9055	4.66375	5.4413	11.683	30.0115
22610	42	0.65445	6.60835	7.71145	19.1384	4.29995	8.46825	7.44775	5.3907
22610	56	0.9114	6.0345	5.5309	10.3496	4.187	7.7679	10.5563	3.8
22610	90	0.2455	0.7735	4.9945	3.612	0.8208	1.4905	4.0263	2.8395
22710	10	9.3451	11.5679	8.3657	7.96545	7.2449	1	4.59635	2
22710	120	0.09255	0.94675	2.7472	2.1744	0.9928	1.166	3.32275	1.5429
22710	150	3.3676	35.5319	35.9634	18.0742	5.3075	2.1848	11.2617	3.2895
22710	180	8.37	8.97175	6.55845	3.5025	7.569	7.234	8.95725	5.95
22710	20	0.22315	1.035	6.7874	0.1115	1.9115	1.985	2.65165	0.6835
22710	30	0.17715	1.1025	10.6619	5.749	1.301	0.8635	5.36093	0.58095
22710	42	2.64935	9.307	3.1532	8.9125	2.378	3.311	1.9435	2.4252
22710	56	5.12025	6.19895	11.2851	10.567	4.6395	1.78	10.2858	3.10585
22710	90	3.4655	16.5795	4.80935	6.0035	2.4575	4.5845	4.2852	4.21755
22810	10	6.1473	10.6016	18.0229	12.5951	5.81305	6.3005	10.378	3.1769
22810	120	4.2802	5.9485	8.3822	11.9488	6.6415	14.547	8.1038	8.2875
22810	20	5.2727	7.4564	15.2762	20.237	7.3815	5.6445	5.80865	4.9884
22810	30	0.42815	0.7865	22.4328	29.7805	7.1533	1.8195	6.31475	2.7023
22810	42	0.79095	3.4024	0.68075	4.0663	1.06	1.421	0.96095	1.23845
22810	56	1.8459	1.98065	16.6963	15.5622	4.06915	3.694	12.6829	8.61675
22810	90	2.0196	15.4245	4.05325	7.263	10.6705	8.8965	9.51985	5.3995
22910	10	5.5469	10.9303	6.3834	8.2724	2.6276	2.468	4.2988	1.7471
22910	150	0.8031	16.6905	3.13585	7.3285	4.56805	5.84265	11.5692	6.5829
22910	180	1.66675	8.5375	4.92865	21.2072	2.25285	2.5755	40.1677	41.9156
22910	20	0.86755	0.88125	4.5578	16.7397	2.8709	1.85135	5.53365	2.86128
22910	30	1.12445	1.5274	6.60625	13.6001	4.5296	3.84625	13.2906	6.7812
22910	56	1.8303	0.3995	13.0052	10.249	4.3693	1.8775	6.9434	3.81615
22910	90	4.7446	16.7675	4.27985	12.6625	1.9415	4.5745	2.729	5.1216
23010	150	3.34445	3.9269	3.0484	1.5542	1.8885	0.886	3.92975	1.2205
23010	180	2.55975	16.7791	4.6382	8.3575	0.32935	0.5064	3.3701	2.35705
23010	20	1.1202	2.6315	26.9622	12.399	0.49925	1.8955	11.9211	6.12865
23010	30	1.5278	3.501	5.1525	2.4425	7.2338	6.233	5.46779	5.1235
23010	42	5.83915	9.4695	11.7384	14.4035	4.71715	2.497	14.5459	7.97775
23010	90	5.6016	8.9845	4.31935	5.60075	1.6084	0.439	3.20175	2.2404
23110	10	10.7575	16.486	8.69785	16.62	4.49215	3.65695	9.3674	10.3117
23110	150	1.3969	13.294	6.96355	10.9793	0.84	0.7935	4.014	3.70725
23110	20	7.31605	11.5317	17.8021	23.4711	9.7031	5.13815	21.6273	8.42435
23110	30	4.6669	6.57325	16.7282	18.0209	3.27035	4.852	15.5069	6.79515
23110	42	2.03065	11.3123	10.4533	25.7856	1.8055	3.0915	7.3089	6.61625
23110	56	0.13085	0.8518	3.68765	4.87045	1.85705	0.318	3.7999	1.21125
23110	90	4.09895	19.6735	7.04665	9.0274	6.2168	5.4845	8.29585	7.50815
23210	10	10.6164	23.7361	9.3962	14.4438	2.6833	1.2855	12.5068	8.6623
23210	120	10.4601	15.6305	16.7604	13.9201	5.7635	2.1565	10.2307	3.5762
23210	150	2.9092	20.9526	6.4629	10.7195	5.0905	2.119	8.23045	3.7
23210	20	2.21755	5.75125	6.45575	5.4816	2.7902	2.17265	5.20422	1
23210	30	4.3671	5.3172	8.4198	5.376	2.9168	1.4757	8.68725	3.4343
23210	42	1.9532	12.4654	7.48615	13.589	4.28575	9.961	8.6751	10.1833
23210	90	3.7324	23.174	5.12525	8.4441	3.7666	4.7005	5.2761	4.19405
